# Supplementary material for: Heritable Genetic Effects Caused by a Single Generation of Captive Breeding
Source: Evol Appl. 2026 Mar 11;19(3):e70213. doi: 10.1111/eva.70213 (PMC13093589; doi:10.1111/eva.70213)
Supplement: Supplementary file 2 — Table S1: Crossing dates and number of specific crosses used in the experiment. Four complete matrices were created on March 17, March 24, April 3, and three complete matrices were created on April 8. The total number of crosses was equal to 60 (4 cross types per matrix × 15 full matrices) and we sequenced 2 offspring per cross (1 male and 1 female) resulting in a total sample size of 120 individuals. Full details for all offspring can be found in Table S2; see Figure 1 for an illustration of the crossing matrices. Table S2: Sample information for all offspring sequenced in this study. Sample information includes the sample name (Name); cross type (Cross) where the mother is listed first and where N equals natural‐origin and H equals hatchery‐origin; Family is an alpha‐numeric code where the number represents the specific crossing matrix (see Figure 1) and the letter represents the cross type from that particular matrix (A = H × H, B = N × H, C = N × N, D = H × N); the date the cross was performed (Cross Date); the genetic sex of the sequenced offspring (Sex); the sequencing group (all sequenced on the same instrument as part of the same sequencing group); and the total number of reads mapped (Mapped) back to the reference genome. Table S3: Summary of information for all 385 genes differentially expressed (DEG) between N × N and H × H offspring, sorted by log2 fold change (log FC). Here, the N × N offspring were used as the reference such that a negative log fold change means the gene was upregulated in the H × H offspring (downregulated in the N × N offspring) and a positive log fold change means the gene was down regulated in the HxH offspring (upregulated in the N × N offspring). Also included are the gene ID (prior to annotation), standard error associated with the log2 fold change (lfcSE), the test statistic for significance testing provided by DESeq2 (stat), the unadjusted p‐value (p‐value) and the FDR corrected p‐value (padj). All genes with p adj ≤ 0.05 were [file EVA-19-e70213-s001.ods]

## Sheet: gene_annotations_lowest_e-value - Copy
genes	query	seed_ortholog	evalue	score	eggNOG_OGs	max_annot_lvl	COG_category	Description	Preferred_name	GOs	EC	KEGG_ko	KEGG_Pathway	KEGG_Module	KEGG_Reaction	KEGG_rclass	BRITE	KEGG_TC	CAZy	BiGG_Reaction	PFAMs
048565.1:4688695-4703383	NC_048565.1:4688695-4703383_19	8010.XP_010894725.1	8.92E-158	460	KOG4441@1|root,KOG4441@2759|Eukaryota,38M1T@33154|Opisthokonta,3BFJR@33208|Metazoa,3CSB4@33213|Bilateria,47ZQQ@7711|Chordata,48XZ3@7742|Vertebrata,49XA7@7898|Actinopterygii	33208|Metazoa	T	Kelch-like 30 (Drosophila)	KLHL30	GO:0000151,GO:0005575,GO:0005622,GO:0005623,GO:0031461,GO:0031463,GO:0032991,GO:0044424,GO:0044464,GO:1902494,GO:1990234	-	ko:K10466	-	-	-	-	ko00000,ko04121	-	-	-	BACK,BTB,Kelch_1
048565.1:14192467-14216596	NC_048565.1:14192467-14216596_30	303518.XP_005755024.1	0	1435	2BZKV@1|root,2QPY6@2759|Eukaryota,38G78@33154|Opisthokonta,3BE33@33208|Metazoa,3CX4D@33213|Bilateria,487NP@7711|Chordata,490VU@7742|Vertebrata,4A3YA@7898|Actinopterygii	33208|Metazoa	S	Sterile alpha motif domain-containing protein	SAMD9L	GO:0002244,GO:0002376,GO:0002520,GO:0005575,GO:0005622,GO:0005623,GO:0005737,GO:0005768,GO:0005769,GO:0005829,GO:0006810,GO:0006906,GO:0006996,GO:0007275,GO:0008150,GO:0008283,GO:0009894,GO:0009987,GO:0012505,GO:0016043,GO:0016050,GO:0016192,GO:0017145,GO:0019222,GO:0030097,GO:0030154,GO:0031410,GO:0031982,GO:0032501,GO:0032502,GO:0034058,GO:0035726,GO:0042176,GO:0043226,GO:0043227,GO:0043229,GO:…	-	-	-	-	-	-	-	-	-	-	AlbA_2,SAM_1,SAM_2
048565.1:20950107-20986095	NC_048565.1:20950107-20986095_5	7955.ENSDARP00000109033	0	1599	COG2801@1|root,KOG0017@2759|Eukaryota,38F42@33154|Opisthokonta,3BA5H@33208|Metazoa,3E5BZ@33213|Bilateria,48QR2@7711|Chordata,49MAS@7742|Vertebrata,4A2QN@7898|Actinopterygii	33208|Metazoa	L	K02A2.6-like	-	-	-	-	-	-	-	-	-	-	-	-	Asp_protease_2,Chromo,Glycoprotein_B,RVT_1,Retrotrans_gag,gag-asp_proteas,rve
048565.1:21271127-21303122	NC_048565.1:21271127-21303122_42	8010.XP_010870176.1	0	1506	2CMFV@1|root,2QQ8H@2759|Eukaryota,39UNR@33154|Opisthokonta,3BE5U@33208|Metazoa,3CZ3I@33213|Bilateria,485G3@7711|Chordata,494GM@7742|Vertebrata,49SHB@7898|Actinopterygii	33208|Metazoa	T	Cartilage intermediate layer protein	CILP2	-	-	-	-	-	-	-	-	-	-	-	CarboxypepD_reg,Ig_3,Mucin2_WxxW,TSP_1
048565.1:24596021-24602486	NC_048565.1:24596021-24602486_8	8010.XP_010882377.1	6E-21	90.9	COG5636@1|root,KOG4020@2759|Eukaryota,38G05@33154|Opisthokonta,3BJ52@33208|Metazoa,3D1VD@33213|Bilateria,485HX@7711|Chordata,48XPF@7742|Vertebrata,49ZS0@7898|Actinopterygii	33208|Metazoa	S	Component of the cytosolic iron-sulfur (Fe-S) protein assembly (CIA) machinery. Required for the maturation of extramitochondrial Fe-S proteins. Part of an electron transfer chain functioning in an early step of cytosolic Fe-S biogenesis. Electrons are transferred to the Fe-S cluster from NADPH via the FAD- and FMN-containing protein NDOR1. Has anti-apoptotic effects in the cell. Involved in nega…	CIAPIN1	GO:0000003,GO:0002064,GO:0002065,GO:0002066,GO:0002376,GO:0002520,GO:0003006,GO:0003674,GO:0005488,GO:0005575,GO:0005622,GO:0005623,GO:0005634,GO:0005654,GO:0005730,GO:0005737,GO:0005739,GO:0006790,GO:0007275,GO:0007276,GO:0007281,GO:0007292,GO:0008150,GO:0008152,GO:0009888,GO:0009987,GO:0010941,GO:0016043,GO:0016226,GO:0019953,GO:0022412,GO:0022414,GO:0022607,GO:0030097,GO:0030154,GO:0030707,GO:…	-	-	-	-	-	-	-	-	-	-	CIAPIN1,Methyltransf_11
048565.1:31980285-31989249	NC_048565.1:31980285-31989249_6	4537.OPUNC05G24110.2	4.5E-30	112	COG0538@1|root,KOG1526@2759|Eukaryota,37IAT@33090|Viridiplantae,3GCE8@35493|Streptophyta,3KTCE@4447|Liliopsida,3IM5V@38820|Poales	35493|Streptophyta	C	Belongs to the isocitrate and isopropylmalate dehydrogenases family	-	-	1.1.1.42	ko:K00031	ko00020,ko00480,ko00720,ko01100,ko01110,ko01120,ko01130,ko01200,ko01210,ko01230,ko04146,map00020,map00480,map00720,map01100,map01110,map01120,map01130,map01200,map01210,map01230,map04146	M00009,M00010,M00173,M00740	R00267,R00268,R01899	RC00001,RC00084,RC00114,RC00626,RC02801	br01601,ko00000,ko00001,ko00002,ko01000	-	-	-	Iso_dh
048565.1:37212420-37248824	NC_048565.1:37212420-37248824_25	7994.ENSAMXP00000027167	1.12E-80	254	COG2801@1|root,KOG0017@2759|Eukaryota,38F42@33154|Opisthokonta,3C2B0@33208|Metazoa,3E4PI@33213|Bilateria,48M6I@7711|Chordata,49I3R@7742|Vertebrata	33208|Metazoa	L	retrotransposable element Tf2 155 kDa protein type 1-like	-	-	-	-	-	-	-	-	-	-	-	-	Chromo,rve
048565.1:52904644-52925634	NC_048565.1:52904644-52925634_4	8364.ENSXETP00000061035	5.37E-76	234	2E5W6@1|root,2SCN4@2759|Eukaryota,3AC41@33154|Opisthokonta,3BW0Y@33208|Metazoa,3DC96@33213|Bilateria,48KW4@7711|Chordata,49HCV@7742|Vertebrata	33208|Metazoa	S	Transposase	-	-	-	-	-	-	-	-	-	-	-	-	HTH_Tnp_Tc3_2
048565.1:85358222-85624802	NC_048565.1:85358222-85624802_174	7955.ENSDARP00000109033	0	1315	COG2801@1|root,KOG0017@2759|Eukaryota,38F42@33154|Opisthokonta,3BA5H@33208|Metazoa,3E5BZ@33213|Bilateria,48QR2@7711|Chordata,49MAS@7742|Vertebrata,4A2QN@7898|Actinopterygii	33208|Metazoa	L	K02A2.6-like	-	-	-	-	-	-	-	-	-	-	-	-	Asp_protease_2,Chromo,Glycoprotein_B,RVT_1,Retrotrans_gag,gag-asp_proteas,rve
048565.1:90616647-90639542	NC_048565.1:90616647-90639542_12	8010.XP_010867924.1	2.89E-54	180	COG5022@1|root,KOG0161@2759|Eukaryota,39ZS2@33154|Opisthokonta,3BP2H@33208|Metazoa,3D4S8@33213|Bilateria,485MT@7711|Chordata,49986@7742|Vertebrata,4A157@7898|Actinopterygii	2759|Eukaryota	Z	Myosin heavy chain, fast skeletal muscle-like	-	-	-	ko:K10352,ko:K17751	ko04260,ko04261,ko04530,ko05416,map04260,map04261,map04530,map05416	-	-	-	ko00000,ko00001,ko04147,ko04812	-	-	-	Myosin_N,Myosin_head,Myosin_tail_1
048565.1:90645978-90657019	NC_048565.1:90645978-90657019_16	8010.XP_010867924.1	4.62E-56	185	COG5022@1|root,KOG0161@2759|Eukaryota,39ZS2@33154|Opisthokonta,3BP2H@33208|Metazoa,3D4S8@33213|Bilateria,485MT@7711|Chordata,49986@7742|Vertebrata,4A157@7898|Actinopterygii	2759|Eukaryota	Z	Myosin heavy chain, fast skeletal muscle-like	-	-	-	ko:K10352,ko:K17751	ko04260,ko04261,ko04530,ko05416,map04260,map04261,map04530,map05416	-	-	-	ko00000,ko00001,ko04147,ko04812	-	-	-	Myosin_N,Myosin_head,Myosin_tail_1
048565.1:90749275-90811956	NC_048565.1:90749275-90811956_33	8010.XP_010867924.1	8.92E-57	187	COG5022@1|root,KOG0161@2759|Eukaryota,39ZS2@33154|Opisthokonta,3BP2H@33208|Metazoa,3D4S8@33213|Bilateria,485MT@7711|Chordata,49986@7742|Vertebrata,4A157@7898|Actinopterygii	2759|Eukaryota	Z	Myosin heavy chain, fast skeletal muscle-like	-	-	-	ko:K10352,ko:K17751	ko04260,ko04261,ko04530,ko05416,map04260,map04261,map04530,map05416	-	-	-	ko00000,ko00001,ko04147,ko04812	-	-	-	Myosin_N,Myosin_head,Myosin_tail_1
048566.1:5480975-5573038	NC_048566.1:5480975-5573038_50	9646.ENSAMEP00000018807	1.68E-27	102	KOG2836@1|root,KOG2836@2759|Eukaryota,38F8V@33154|Opisthokonta,3BK1Y@33208|Metazoa,3CZ91@33213|Bilateria,486BS@7711|Chordata,49295@7742|Vertebrata,3J9V9@40674|Mammalia,3EM7M@33554|Carnivora	33208|Metazoa	T	Protein tyrosine phosphatase type IVA	PTP4A2	GO:0003674,GO:0003824,GO:0004721,GO:0004725,GO:0004727,GO:0005575,GO:0005622,GO:0005623,GO:0005634,GO:0005737,GO:0005768,GO:0005769,GO:0005829,GO:0005886,GO:0006464,GO:0006470,GO:0006793,GO:0006796,GO:0006807,GO:0008150,GO:0008152,GO:0009987,GO:0012505,GO:0016020,GO:0016311,GO:0016787,GO:0016788,GO:0016791,GO:0019538,GO:0031410,GO:0031982,GO:0035335,GO:0036211,GO:0042578,GO:0043170,GO:0043226,GO:…	3.1.3.48	ko:K18041	-	-	-	-	ko00000,ko01000,ko01009	-	-	-	DSPc,Y_phosphatase
048566.1:11227497-11243302	NC_048566.1:11227497-11243302_17	8469.XP_007070931.1	2.18E-26	106	KOG3926@1|root,KOG3926@2759|Eukaryota,38GQ9@33154|Opisthokonta,3BIGA@33208|Metazoa,3CUHM@33213|Bilateria,486AE@7711|Chordata,48ZXI@7742|Vertebrata,4CH3J@8459|Testudines	33208|Metazoa	E	F-box protein 32	FBXO32	GO:0000151,GO:0000209,GO:0003008,GO:0003012,GO:0003674,GO:0003824,GO:0004842,GO:0005575,GO:0005622,GO:0005623,GO:0005634,GO:0005654,GO:0005737,GO:0005829,GO:0006464,GO:0006508,GO:0006511,GO:0006807,GO:0008150,GO:0008152,GO:0009056,GO:0009057,GO:0009410,GO:0009628,GO:0009719,GO:0009725,GO:0009987,GO:0010033,GO:0010498,GO:0010611,GO:0010614,GO:0010660,GO:0010661,GO:0010662,GO:0010663,GO:0010665,GO:…	-	ko:K10305	ko04068,map04068	-	-	-	ko00000,ko00001,ko04121	-	-	-	F-box-like
048566.1:17455727-17484284	NC_048566.1:17455727-17484284_24	8010.XP_010892688.1	0	1296	COG2940@1|root,KOG1083@2759|Eukaryota,39ZGM@33154|Opisthokonta,3BMYW@33208|Metazoa,3D5JJ@33213|Bilateria,48DIA@7711|Chordata,49167@7742|Vertebrata,49W1X@7898|Actinopterygii	33208|Metazoa	K	Histone-lysine N-methyltransferase ASH1L	ash1l	-	2.1.1.43	ko:K06101	ko00310,map00310	-	R03875,R03938,R04866,R04867	RC00003,RC00060,RC00181,RC00496	ko00000,ko00001,ko01000,ko03036	-	-	-	-
048566.1:18255918-18265786	NC_048566.1:18255918-18265786_7	69293.ENSGACP00000015427	6.2E-35	132	KOG0667@1|root,KOG0671@2759|Eukaryota,38EZY@33154|Opisthokonta	33154|Opisthokonta	T	protein serine/threonine/tyrosine kinase activity	CLK3	GO:0000003,GO:0000079,GO:0000429,GO:0000430,GO:0000433,GO:0000920,GO:0001654,GO:0001745,GO:0001751,GO:0001754,GO:0001932,GO:0001933,GO:0002682,GO:0002683,GO:0002790,GO:0003002,GO:0003006,GO:0003674,GO:0003824,GO:0004672,GO:0004674,GO:0004713,GO:0005575,GO:0005622,GO:0005623,GO:0005634,GO:0005737,GO:0005783,GO:0006355,GO:0006357,GO:0006359,GO:0006464,GO:0006468,GO:0006469,GO:0006793,GO:0006796,GO:…	2.7.12.1	ko:K08287,ko:K08823	-	-	-	-	ko00000,ko01000,ko01001,ko03041	-	-	-	Pkinase
048566.1:19484328-19499142	NC_048566.1:19484328-19499142_19	8010.XP_010883200.1	6.24E-72	227	28N4J@1|root,2QUPR@2759|Eukaryota,39AAS@33154|Opisthokonta,3BE9B@33208|Metazoa,3CUJ1@33213|Bilateria,480HY@7711|Chordata,48Z7P@7742|Vertebrata,4A2DQ@7898|Actinopterygii	33208|Metazoa	P	Calcium channel, voltage-dependent, gamma subunit	CACNG6	GO:0003674,GO:0005215,GO:0005216,GO:0005244,GO:0005245,GO:0005261,GO:0005262,GO:0005575,GO:0005623,GO:0005886,GO:0005891,GO:0006810,GO:0006811,GO:0006812,GO:0006816,GO:0008150,GO:0008324,GO:0015075,GO:0015085,GO:0015267,GO:0015318,GO:0016020,GO:0016021,GO:0022803,GO:0022832,GO:0022836,GO:0022838,GO:0022839,GO:0022843,GO:0022857,GO:0022890,GO:0030001,GO:0031224,GO:0032991,GO:0034220,GO:0034702,GO:…	-	ko:K04871	ko04010,ko04260,ko04261,ko04921,ko05410,ko05412,ko05414,map04010,map04260,map04261,map04921,map05410,map05412,map05414	-	-	-	ko00000,ko00001,ko04040	8.A.16.1.2	-	-	Claudin_2
048566.1:23246552-23251865	NC_048566.1:23246552-23251865_6	8010.XP_010883327.1	5.04E-106	324	COG0443@1|root,KOG0101@2759|Eukaryota,38BSZ@33154|Opisthokonta,3BA18@33208|Metazoa,3CWU8@33213|Bilateria,48265@7711|Chordata,48W7U@7742|Vertebrata,4A5QY@7898|Actinopterygii	33208|Metazoa	O	Heat shock cognate	-	-	-	ko:K03283	ko03040,ko04010,ko04141,ko04144,ko04213,ko04612,ko04915,ko05134,ko05145,ko05162,ko05164,ko05169,map03040,map04010,map04141,map04144,map04213,map04612,map04915,map05134,map05145,map05162,map05164,map05169	M00353,M00355	-	-	ko00000,ko00001,ko00002,ko01009,ko03009,ko03029,ko03041,ko03051,ko03110,ko04131,ko04147,ko04516	1.A.33.1	-	-	HSP70
048566.1:32550907-32568101	NC_048566.1:32550907-32568101_6	13735.ENSPSIP00000015407	9.78E-79	258	COG2801@1|root,KOG0017@2759|Eukaryota,38F42@33154|Opisthokonta,3BA5H@33208|Metazoa,3CWAK@33213|Bilateria,48B0V@7711|Chordata,499U9@7742|Vertebrata,4CK8P@8459|Testudines	33208|Metazoa	L	K02A2.6-like	-	-	-	-	-	-	-	-	-	-	-	-	RVT_1,SCAN,rve,zf-CCHC,zf-H2C2
048566.1:38963868-38966234	NC_048566.1:38963868-38966234_2	9258.ENSOANP00000013217	9E-30	112	KOG1880@1|root,KOG1880@2759|Eukaryota,38DYB@33154|Opisthokonta,3B9IK@33208|Metazoa,3CSBM@33213|Bilateria,487TR@7711|Chordata,4921R@7742|Vertebrata,3JFER@40674|Mammalia	33208|Metazoa	U	protein serine/threonine phosphatase inhibitor activity	PPP1R8	GO:0000902,GO:0000904,GO:0003674,GO:0003676,GO:0003723,GO:0003729,GO:0003824,GO:0004518,GO:0004540,GO:0004857,GO:0004864,GO:0004865,GO:0005488,GO:0005515,GO:0005575,GO:0005622,GO:0005623,GO:0005634,GO:0005654,GO:0005737,GO:0006139,GO:0006401,GO:0006725,GO:0006807,GO:0006928,GO:0006935,GO:0007275,GO:0007399,GO:0007409,GO:0007411,GO:0008150,GO:0008152,GO:0008157,GO:0008283,GO:0008995,GO:0009056,GO:…	-	ko:K13216	-	-	-	-	ko00000,ko01000,ko01009,ko03041	-	-	-	FHA
048566.1:51374969-51407238	NC_048566.1:51374969-51407238_17	7918.ENSLOCP00000021653	7.65E-190	533	28N8N@1|root,2QUTZ@2759|Eukaryota,39XUZ@33154|Opisthokonta,3BIC8@33208|Metazoa,3D1M8@33213|Bilateria,48DCS@7711|Chordata,49178@7742|Vertebrata,4A57R@7898|Actinopterygii	33208|Metazoa	S	Transposase	-	-	-	-	-	-	-	-	-	-	-	-	DDE_3,HTH_23,HTH_Tnp_Tc3_2
048566.1:52903191-53021028	NC_048566.1:52903191-53021028_118	8010.XP_010861978.1	0	2006	KOG3597@1|root,KOG3597@2759|Eukaryota,38YSW@33154|Opisthokonta,3BATE@33208|Metazoa,3CU5B@33213|Bilateria,480I2@7711|Chordata,495RM@7742|Vertebrata,49RP7@7898|Actinopterygii	33208|Metazoa	S	Chondroitin sulfate proteoglycan	CSPG4	GO:0000187,GO:0000323,GO:0001932,GO:0001934,GO:0003674,GO:0005488,GO:0005515,GO:0005518,GO:0005575,GO:0005576,GO:0005622,GO:0005623,GO:0005737,GO:0005764,GO:0005773,GO:0005775,GO:0005794,GO:0005796,GO:0005886,GO:0005887,GO:0005912,GO:0005924,GO:0005927,GO:0006022,GO:0006023,GO:0006024,GO:0006026,GO:0006027,GO:0006029,GO:0006082,GO:0006790,GO:0006807,GO:0006928,GO:0006950,GO:0006952,GO:0006954,GO:…	-	ko:K08115	-	-	-	-	ko00000,ko00535,ko04516	-	-	-	Cadherin_3,Laminin_G_2
048566.1:54852812-54944780	NC_048566.1:54852812-54944780_34	7918.ENSLOCP00000021653	4.96E-81	248	28N8N@1|root,2QUTZ@2759|Eukaryota,39XUZ@33154|Opisthokonta,3BIC8@33208|Metazoa,3D1M8@33213|Bilateria,48DCS@7711|Chordata,49178@7742|Vertebrata,4A57R@7898|Actinopterygii	33208|Metazoa	S	Transposase	-	-	-	-	-	-	-	-	-	-	-	-	DDE_3,HTH_23,HTH_Tnp_Tc3_2
048566.1:56835034-56838853	NC_048566.1:56835034-56838853_3	8010.XP_010882220.1	3.15E-17	77.4	29U81@1|root,2RXI1@2759|Eukaryota,39VQK@33154|Opisthokonta,3BPY3@33208|Metazoa,3CXGW@33213|Bilateria,480AC@7711|Chordata,4933A@7742|Vertebrata,4A47Z@7898|Actinopterygii	33208|Metazoa	S	Chromosome 11 open reading frame 58	C11orf58	-	-	-	-	-	-	-	-	-	-	-	SMAP
048566.1:67181100-67214386	NC_048566.1:67181100-67214386_54	7918.ENSLOCP00000021653	2.23E-172	486	28N8N@1|root,2QUTZ@2759|Eukaryota,39XUZ@33154|Opisthokonta,3BIC8@33208|Metazoa,3D1M8@33213|Bilateria,48DCS@7711|Chordata,49178@7742|Vertebrata,4A57R@7898|Actinopterygii	33208|Metazoa	S	Transposase	-	-	-	-	-	-	-	-	-	-	-	-	DDE_3,HTH_23,HTH_Tnp_Tc3_2
048566.1:68950483-68977783	NC_048566.1:68950483-68977783_5	8364.ENSXETP00000060602	2.48E-125	366	2CUSR@1|root,2RP18@2759|Eukaryota,39Z6F@33154|Opisthokonta,3BJCW@33208|Metazoa,3CX2V@33213|Bilateria,48DRA@7711|Chordata,494RW@7742|Vertebrata	33208|Metazoa	S	Transposase	-	-	-	-	-	-	-	-	-	-	-	-	DDE_3,HTH_Tnp_Tc3_2
048566.1:73056128-73067792	NC_048566.1:73056128-73067792_12	8479.XP_008170158.1	7.22E-14	68.2	KOG1003@1|root,KOG1003@2759|Eukaryota,38BKJ@33154|Opisthokonta,3B9ZX@33208|Metazoa,3CREJ@33213|Bilateria,4810G@7711|Chordata,48VNR@7742|Vertebrata,4CJ2T@8459|Testudines	33208|Metazoa	Z	Tropomyosin	TPM3	GO:0001725,GO:0002102,GO:0003008,GO:0003012,GO:0003674,GO:0003779,GO:0005198,GO:0005488,GO:0005515,GO:0005575,GO:0005622,GO:0005623,GO:0005737,GO:0005829,GO:0005856,GO:0005862,GO:0005865,GO:0005884,GO:0005938,GO:0006936,GO:0006996,GO:0007010,GO:0007015,GO:0008092,GO:0008150,GO:0008307,GO:0009987,GO:0015629,GO:0016043,GO:0030016,GO:0030017,GO:0030029,GO:0030036,GO:0030424,GO:0030426,GO:0030427,GO:…	-	ko:K09290,ko:K10373,ko:K10374,ko:K10375	ko04260,ko04261,ko05200,ko05206,ko05216,ko05410,ko05414,map04260,map04261,map05200,map05206,map05216,map05410,map05414	-	-	-	ko00000,ko00001,ko04147,ko04812	-	-	-	Tropomyosin
048566.1:88363311-88389528	NC_048566.1:88363311-88389528_6	144197.XP_008283360.1	0	924	2CMM3@1|root,2QQSX@2759|Eukaryota,3AHM5@33154|Opisthokonta,3BTSF@33208|Metazoa,3E5N2@33213|Bilateria,48S3D@7711|Chordata,49NJ2@7742|Vertebrata	33208|Metazoa	K	general transcription factor II-I repeat domain-containing protein	GTF2IRD2B	-	-	-	-	-	-	-	-	-	-	-	DUF4371,GTF2I
048566.1:89740189-89748145	NC_048566.1:89740189-89748145_8	7994.ENSAMXP00000025771	2.93E-35	130	KOG4740@1|root,KOG4740@2759|Eukaryota,3A14S@33154|Opisthokonta,3BPYG@33208|Metazoa,3D6ZJ@33213|Bilateria,48G8B@7711|Chordata,49DA1@7742|Vertebrata,4A73B@7898|Actinopterygii	33208|Metazoa	S	Transposase	-	-	-	-	-	-	-	-	-	-	-	-	DDE_3,HTH_23,HTH_29,HTH_38,HTH_Tnp_Tc3_2
048566.1:94150431-94173124	NC_048566.1:94150431-94173124_30	8010.XP_010902710.1	6.95E-62	197	2CUQ3@1|root,2RNM8@2759|Eukaryota,3999Y@33154|Opisthokonta,3CDFG@33208|Metazoa,3DUSZ@33213|Bilateria,48N25@7711|Chordata,49J1B@7742|Vertebrata,4A85X@7898|Actinopterygii	33208|Metazoa	S	Transposase	-	-	-	-	-	-	-	-	-	-	-	-	HTH_Tnp_Tc3_2
048567.1:7084606-7097131	NC_048567.1:7084606-7097131_2	8010.XP_010900772.1	1.31E-274	804	KOG1721@1|root,KOG1721@2759|Eukaryota,39MFC@33154|Opisthokonta,3BHES@33208|Metazoa,3CT24@33213|Bilateria,485SA@7711|Chordata,48YDV@7742|Vertebrata,49U1W@7898|Actinopterygii	33208|Metazoa	K	Zinc finger protein	ZNF687	GO:0000981,GO:0003674,GO:0003700,GO:0005575,GO:0005622,GO:0005623,GO:0005634,GO:0005654,GO:0005737,GO:0005829,GO:0006355,GO:0006357,GO:0008150,GO:0009889,GO:0010468,GO:0010556,GO:0019219,GO:0019222,GO:0031323,GO:0031326,GO:0031974,GO:0031981,GO:0043226,GO:0043227,GO:0043229,GO:0043231,GO:0043233,GO:0044422,GO:0044424,GO:0044428,GO:0044444,GO:0044446,GO:0044464,GO:0050789,GO:0050794,GO:0051171,GO:…	-	ko:K08371	-	-	-	-	ko00000,ko02000	5.B.2.1	-	-	Cytochrom_B561,zf-C2H2,zf-C2H2_11
048567.1:10077928-10103975	NC_048567.1:10077928-10103975_16	10036.XP_005081816.1	9.43E-12	64.7	KOG0125@1|root,KOG0125@2759|Eukaryota,39R9B@33154|Opisthokonta,3BEGA@33208|Metazoa,3CSYB@33213|Bilateria,485JE@7711|Chordata,48UYT@7742|Vertebrata,3J5X7@40674|Mammalia,35NJ3@314146|Euarchontoglires	33208|Metazoa	A	regulation of RNA splicing	RBFOX1	GO:0000003,GO:0000381,GO:0001067,GO:0002009,GO:0002165,GO:0003002,GO:0003006,GO:0003008,GO:0003013,GO:0003015,GO:0003674,GO:0003676,GO:0003677,GO:0003723,GO:0003727,GO:0003729,GO:0003730,GO:0005488,GO:0005515,GO:0005575,GO:0005622,GO:0005623,GO:0005634,GO:0005737,GO:0005794,GO:0005802,GO:0006139,GO:0006355,GO:0006403,GO:0006417,GO:0006725,GO:0006807,GO:0006810,GO:0007275,GO:0007276,GO:0007281,GO:…	-	ko:K14946	-	-	-	-	ko00000,ko03041	-	-	-	Fox-1_C,RRM_1
048567.1:10180438-10226398	NC_048567.1:10180438-10226398_3	8090.ENSORLP00000005431	4.32E-164	467	28N8N@1|root,2QUTZ@2759|Eukaryota,39XUZ@33154|Opisthokonta,3BIC8@33208|Metazoa,3D1M8@33213|Bilateria,48DCS@7711|Chordata,49AIX@7742|Vertebrata,4A9GW@7898|Actinopterygii	33208|Metazoa	S	Transposase	-	-	-	-	-	-	-	-	-	-	-	-	DDE_3,HTH_Tnp_Tc3_2
048567.1:11365423-11368231	NC_048567.1:11365423-11368231_3	144197.XP_008293983.1	9.44E-13	63.9	KOG1654@1|root,KOG1654@2759|Eukaryota,3A34J@33154|Opisthokonta,3BR04@33208|Metazoa,3D807@33213|Bilateria,48F5C@7711|Chordata,49BDX@7742|Vertebrata,4A3JK@7898|Actinopterygii	33208|Metazoa	Z	GABA(A) receptor-associated protein like 1	GABARAPL1	-	-	ko:K08341	ko04068,ko04136,ko04137,ko04138,ko04139,ko04140,ko04212,ko04371,ko04621,ko04727,ko05167,map04068,map04136,map04137,map04138,map04139,map04140,map04212,map04371,map04621,map04727,map05167	-	-	-	ko00000,ko00001,ko03029,ko04121,ko04131	-	-	-	Atg8
048567.1:23144162-23192782	NC_048567.1:23144162-23192782_47	8010.XP_010902710.1	6.87E-82	250	2CUQ3@1|root,2RNM8@2759|Eukaryota,3999Y@33154|Opisthokonta,3CDFG@33208|Metazoa,3DUSZ@33213|Bilateria,48N25@7711|Chordata,49J1B@7742|Vertebrata,4A85X@7898|Actinopterygii	33208|Metazoa	S	Transposase	-	-	-	-	-	-	-	-	-	-	-	-	HTH_Tnp_Tc3_2
048567.1:26533644-26536641	NC_048567.1:26533644-26536641_1	8010.XP_010904009.1	4.48E-163	464	KOG1413@1|root,KOG1413@2759|Eukaryota,38PAJ@33154|Opisthokonta,3BJM1@33208|Metazoa,3CTXT@33213|Bilateria,486J0@7711|Chordata,48Z70@7742|Vertebrata,4A2JE@7898|Actinopterygii	33208|Metazoa	G	Mannosyl (alpha-1,3-)-glycoprotein beta-1,2-N-acetylglucosaminyltransferase a	MGAT1	GO:0000139,GO:0001701,GO:0002252,GO:0002376,GO:0003002,GO:0003674,GO:0003824,GO:0003827,GO:0005575,GO:0005622,GO:0005623,GO:0005737,GO:0005794,GO:0005795,GO:0005797,GO:0005975,GO:0006040,GO:0006047,GO:0006049,GO:0006139,GO:0006464,GO:0006486,GO:0006487,GO:0006725,GO:0006793,GO:0006807,GO:0007275,GO:0007389,GO:0007399,GO:0007417,GO:0007420,GO:0007568,GO:0007610,GO:0007626,GO:0008150,GO:0008152,GO:…	2.4.1.101	ko:K00726	ko00510,ko00513,ko01100,map00510,map00513,map01100	-	R05983	-	ko00000,ko00001,ko01000,ko01003	-	GT13	-	GNT-I
048567.1:26653418-26693715	NC_048567.1:26653418-26693715_18	8090.ENSORLP00000005431	5.08E-79	244	28N8N@1|root,2QUTZ@2759|Eukaryota,39XUZ@33154|Opisthokonta,3BIC8@33208|Metazoa,3D1M8@33213|Bilateria,48DCS@7711|Chordata,49AIX@7742|Vertebrata,4A9GW@7898|Actinopterygii	33208|Metazoa	S	Transposase	-	-	-	-	-	-	-	-	-	-	-	-	DDE_3,HTH_Tnp_Tc3_2
048567.1:27705985-27723794	NC_048567.1:27705985-27723794_5	7918.ENSLOCP00000021653	3.63E-225	622	28N8N@1|root,2QUTZ@2759|Eukaryota,39XUZ@33154|Opisthokonta,3BIC8@33208|Metazoa,3D1M8@33213|Bilateria,48DCS@7711|Chordata,49178@7742|Vertebrata,4A57R@7898|Actinopterygii	33208|Metazoa	S	Transposase	-	-	-	-	-	-	-	-	-	-	-	-	DDE_3,HTH_23,HTH_Tnp_Tc3_2
048567.1:31562384-31631107	NC_048567.1:31562384-31631107_107	7994.ENSAMXP00000026444	5.45E-69	220	28N8N@1|root,2QUTZ@2759|Eukaryota,39XUZ@33154|Opisthokonta,3BIC8@33208|Metazoa,3D1M8@33213|Bilateria,48DCS@7711|Chordata,49178@7742|Vertebrata,4A57R@7898|Actinopterygii	33208|Metazoa	S	Transposase	-	-	-	-	-	-	-	-	-	-	-	-	DDE_3,HTH_Tnp_Tc3_2
048567.1:35119498-35153277	NC_048567.1:35119498-35153277_31	7918.ENSLOCP00000021653	3.27E-159	453	28N8N@1|root,2QUTZ@2759|Eukaryota,39XUZ@33154|Opisthokonta,3BIC8@33208|Metazoa,3D1M8@33213|Bilateria,48DCS@7711|Chordata,49178@7742|Vertebrata,4A57R@7898|Actinopterygii	33208|Metazoa	S	Transposase	-	-	-	-	-	-	-	-	-	-	-	-	DDE_3,HTH_23,HTH_Tnp_Tc3_2
048567.1:48645110-48667199	NC_048567.1:48645110-48667199_17	8010.XP_010889198.1	0	2862	COG5069@1|root,KOG1700@2759|Eukaryota,39YM5@33154|Opisthokonta,3BH5H@33208|Metazoa,3D3S2@33213|Bilateria,48DUR@7711|Chordata,499PT@7742|Vertebrata,49WS8@7898|Actinopterygii	33208|Metazoa	Z	Xin actin-binding	xirp2	-	-	-	-	-	-	-	-	-	-	-	LIM,Xin
048567.1:51065174-51110434	NC_048567.1:51065174-51110434_64	7918.ENSLOCP00000021653	9.03E-114	335	28N8N@1|root,2QUTZ@2759|Eukaryota,39XUZ@33154|Opisthokonta,3BIC8@33208|Metazoa,3D1M8@33213|Bilateria,48DCS@7711|Chordata,49178@7742|Vertebrata,4A57R@7898|Actinopterygii	33208|Metazoa	S	Transposase	-	-	-	-	-	-	-	-	-	-	-	-	DDE_3,HTH_23,HTH_Tnp_Tc3_2
048567.1:55375819-55382311	NC_048567.1:55375819-55382311_7	7918.ENSLOCP00000004937	2.47E-27	108	KOG0092@1|root,KOG0092@2759|Eukaryota,38HB3@33154|Opisthokonta,3BF1Z@33208|Metazoa,3D5HT@33213|Bilateria,482TV@7711|Chordata,498JM@7742|Vertebrata,49Z1W@7898|Actinopterygii	33208|Metazoa	U	RAB5B, member RAS oncogene family	-	-	-	ko:K07888	ko04014,ko04144,ko04145,ko04962,ko05146,ko05152,map04014,map04144,map04145,map04962,map05146,map05152	-	-	-	ko00000,ko00001,ko04031,ko04131,ko04147	-	-	-	Ras
048567.1:58766427-58774628	NC_048567.1:58766427-58774628_6	69293.ENSGACP00000008535	1.7E-35	130	COG0673@1|root,KOG2741@2759|Eukaryota,38I4R@33154|Opisthokonta,3BGBJ@33208|Metazoa,3D1TW@33213|Bilateria,4813A@7711|Chordata,48WIV@7742|Vertebrata,49TGT@7898|Actinopterygii	33208|Metazoa	GQ	Dihydrodiol dehydrogenase (dimeric)	DHDH	GO:0003674,GO:0003824,GO:0005975,GO:0005996,GO:0006091,GO:0008150,GO:0008152,GO:0008746,GO:0009055,GO:0009056,GO:0009987,GO:0016052,GO:0016491,GO:0016614,GO:0016616,GO:0016651,GO:0016652,GO:0019321,GO:0019323,GO:0022900,GO:0042732,GO:0042843,GO:0044237,GO:0044238,GO:0044281,GO:0044282,GO:0046365,GO:0047837,GO:0055114,GO:0071704,GO:1901575	1.1.1.179,1.3.1.20	ko:K00078	ko00040,ko00980,map00040,map00980	-	R01430,R07015	RC00066,RC00891	ko00000,ko00001,ko01000	-	-	-	GFO_IDH_MocA,GFO_IDH_MocA_C
048567.1:67545597-67569008	NC_048567.1:67545597-67569008_22	7955.ENSDARP00000109033	0	1161	COG2801@1|root,KOG0017@2759|Eukaryota,38F42@33154|Opisthokonta,3BA5H@33208|Metazoa,3E5BZ@33213|Bilateria,48QR2@7711|Chordata,49MAS@7742|Vertebrata,4A2QN@7898|Actinopterygii	33208|Metazoa	L	K02A2.6-like	-	-	-	-	-	-	-	-	-	-	-	-	Asp_protease_2,Chromo,Glycoprotein_B,RVT_1,Retrotrans_gag,gag-asp_proteas,rve
048567.1:67660494-67881418	NC_048567.1:67660494-67881418_169	7918.ENSLOCP00000021653	1.2E-220	611	28N8N@1|root,2QUTZ@2759|Eukaryota,39XUZ@33154|Opisthokonta,3BIC8@33208|Metazoa,3D1M8@33213|Bilateria,48DCS@7711|Chordata,49178@7742|Vertebrata,4A57R@7898|Actinopterygii	33208|Metazoa	S	Transposase	-	-	-	-	-	-	-	-	-	-	-	-	DDE_3,HTH_23,HTH_Tnp_Tc3_2
048567.1:83482571-83539355	NC_048567.1:83482571-83539355_68	8010.XP_010898674.1	2.28E-109	364	KOG2156@1|root,KOG2156@2759|Eukaryota,38G65@33154|Opisthokonta,3BCIR@33208|Metazoa,3CYB9@33213|Bilateria,484M1@7711|Chordata,48WDT@7742|Vertebrata,49WT5@7898|Actinopterygii	33208|Metazoa	O	Tubulin tyrosine ligase-like family, member 4	TTLL4	GO:0003674,GO:0003824,GO:0005488,GO:0005515,GO:0005575,GO:0005622,GO:0005623,GO:0005737,GO:0005829,GO:0006464,GO:0006807,GO:0006950,GO:0008092,GO:0008150,GO:0008152,GO:0009611,GO:0009987,GO:0015631,GO:0016874,GO:0016879,GO:0016881,GO:0018094,GO:0018095,GO:0018193,GO:0018200,GO:0019538,GO:0036211,GO:0042060,GO:0043170,GO:0043412,GO:0044237,GO:0044238,GO:0044260,GO:0044267,GO:0044424,GO:0044444,GO:…	-	ko:K16601	-	-	-	-	ko00000,ko01000,ko04812	-	-	-	TTL
048568.1:17935989-17938575	NC_048568.1:17935989-17938575_2	8010.XP_010880854.1	0	1265	KOG2215@1|root,KOG2215@2759|Eukaryota,38BEF@33154|Opisthokonta,3BB68@33208|Metazoa,3CUB6@33213|Bilateria,485T3@7711|Chordata,492RZ@7742|Vertebrata,4A0FF@7898|Actinopterygii	33208|Metazoa	U	exocyst complex component	EXOC8	GO:0000003,GO:0000145,GO:0000212,GO:0000226,GO:0000910,GO:0000916,GO:0001505,GO:0001927,GO:0003006,GO:0003674,GO:0005488,GO:0005515,GO:0005543,GO:0005575,GO:0005622,GO:0005623,GO:0005737,GO:0005768,GO:0005770,GO:0005829,GO:0005886,GO:0005938,GO:0006810,GO:0006836,GO:0006887,GO:0006903,GO:0006904,GO:0006996,GO:0007010,GO:0007017,GO:0007032,GO:0007049,GO:0007051,GO:0007110,GO:0007111,GO:0007154,GO:…	-	ko:K19986	-	-	-	-	ko00000,ko04131	-	-	-	Exo84_C,Vps51
048568.1:18523565-18545606	NC_048568.1:18523565-18545606_2	8010.XP_010880882.1	1.94E-49	184	KOG1850@1|root,KOG1850@2759|Eukaryota,38IAQ@33154|Opisthokonta,3BC1T@33208|Metazoa,3D0QB@33213|Bilateria,48BBJ@7711|Chordata,496ZJ@7742|Vertebrata,49Z9T@7898|Actinopterygii	33208|Metazoa	Z	Taxilin beta a	TXLNB	GO:0005575,GO:0005576,GO:0005615,GO:0005622,GO:0005623,GO:0005737,GO:0007275,GO:0007399,GO:0008150,GO:0009987,GO:0010720,GO:0010975,GO:0010976,GO:0022008,GO:0030016,GO:0030017,GO:0030154,GO:0031344,GO:0031346,GO:0032501,GO:0032502,GO:0043226,GO:0043228,GO:0043229,GO:0043232,GO:0043292,GO:0044421,GO:0044422,GO:0044424,GO:0044444,GO:0044449,GO:0044464,GO:0045595,GO:0045597,GO:0045664,GO:0045666,GO:…	-	-	-	-	-	-	-	-	-	-	Taxilin
048568.1:26686142-26756609	NC_048568.1:26686142-26756609_86	7918.ENSLOCP00000021653	1.75E-207	577	28N8N@1|root,2QUTZ@2759|Eukaryota,39XUZ@33154|Opisthokonta,3BIC8@33208|Metazoa,3D1M8@33213|Bilateria,48DCS@7711|Chordata,49178@7742|Vertebrata,4A57R@7898|Actinopterygii	33208|Metazoa	S	Transposase	-	-	-	-	-	-	-	-	-	-	-	-	DDE_3,HTH_23,HTH_Tnp_Tc3_2
048569.1:28439062-28464098	NC_048569.1:28439062-28464098_29	8010.XP_010876203.1	8.18E-114	349	KOG3555@1|root,KOG3555@2759|Eukaryota,399AN@33154|Opisthokonta,3BGMS@33208|Metazoa,3CWIJ@33213|Bilateria,4879Z@7711|Chordata,491VR@7742|Vertebrata,4A2PM@7898|Actinopterygii	33208|Metazoa	T	growth hormone	GHR	GO:0000187,GO:0000255,GO:0001501,GO:0001932,GO:0001934,GO:0003674,GO:0004888,GO:0004896,GO:0004903,GO:0005488,GO:0005515,GO:0005575,GO:0005576,GO:0005615,GO:0005622,GO:0005623,GO:0005634,GO:0005737,GO:0005739,GO:0005768,GO:0005829,GO:0005886,GO:0005887,GO:0006082,GO:0006101,GO:0006103,GO:0006105,GO:0006107,GO:0006464,GO:0006468,GO:0006520,GO:0006549,GO:0006573,GO:0006575,GO:0006600,GO:0006629,GO:…	-	ko:K05080	ko04060,ko04080,ko04151,ko04630,map04060,map04080,map04151,map04630	-	-	-	ko00000,ko00001,ko04050	-	-	-	EpoR_lig-bind,GHBP,fn3
048569.1:35710205-35740468	NC_048569.1:35710205-35740468_2	8364.ENSXETP00000063923	1.97E-75	235	2CUSR@1|root,2RP18@2759|Eukaryota,39Z6F@33154|Opisthokonta,3BJCW@33208|Metazoa,3CX2V@33213|Bilateria,48DRA@7711|Chordata,494RW@7742|Vertebrata	33208|Metazoa	S	Transposase	-	-	-	-	-	-	-	-	-	-	-	-	DDE_3,HTH_Tnp_Tc3_2
048569.1:40902371-40915591	NC_048569.1:40902371-40915591_4	7918.ENSLOCP00000021653	2.5E-119	348	28N8N@1|root,2QUTZ@2759|Eukaryota,39XUZ@33154|Opisthokonta,3BIC8@33208|Metazoa,3D1M8@33213|Bilateria,48DCS@7711|Chordata,49178@7742|Vertebrata,4A57R@7898|Actinopterygii	33208|Metazoa	S	Transposase	-	-	-	-	-	-	-	-	-	-	-	-	DDE_3,HTH_23,HTH_Tnp_Tc3_2
048569.1:42985474-42996257	NC_048569.1:42985474-42996257_7	31033.ENSTRUP00000025135	3.03E-96	282	28N8N@1|root,2QUTZ@2759|Eukaryota,39XUZ@33154|Opisthokonta,3BIC8@33208|Metazoa,3D1M8@33213|Bilateria,48DCS@7711|Chordata,49178@7742|Vertebrata,4A57R@7898|Actinopterygii	33208|Metazoa	S	Transposase	-	-	-	-	-	-	-	-	-	-	-	-	DDE_3,HTH_23,HTH_Tnp_Tc3_2
048569.1:60297947-60306650	NC_048569.1:60297947-60306650_6	9315.ENSMEUP00000013441	1.08E-32	123	2CMFK@1|root,2QQ7P@2759|Eukaryota,38FHD@33154|Opisthokonta,3BF1C@33208|Metazoa,3CUGU@33213|Bilateria,485GZ@7711|Chordata,49368@7742|Vertebrata,3J86N@40674|Mammalia,4K3TH@9263|Metatheria	33208|Metazoa	T	The primary function of this lipase is the hydrolysis of triglycerides of circulating chylomicrons and very low density lipoproteins (VLDL). Binding to heparin sulfate proteogylcans at the cell surface is vital to the function. The apolipoprotein, APOC2, acts as a coactivator of LPL activity in the presence of lipids on the luminal surface of vascular endothelium	LPL	GO:0001817,GO:0001819,GO:0002791,GO:0002793,GO:0003674,GO:0003824,GO:0004465,GO:0004620,GO:0004806,GO:0005102,GO:0005488,GO:0005515,GO:0005539,GO:0005575,GO:0005576,GO:0005615,GO:0005623,GO:0005886,GO:0006082,GO:0006629,GO:0006631,GO:0006633,GO:0006638,GO:0006639,GO:0006641,GO:0006644,GO:0006793,GO:0006796,GO:0006950,GO:0007154,GO:0007165,GO:0008150,GO:0008152,GO:0008201,GO:0008289,GO:0008610,GO:…	3.1.1.34	ko:K01059	ko00561,ko03320,ko04979,ko05010,map00561,map03320,map04979,map05010	-	R01350	RC00020,RC00142	ko00000,ko00001,ko00536,ko00537,ko01000,ko04147	-	-	-	Lipase,PLAT
048569.1:61786447-61793654	NC_048569.1:61786447-61793654_1	106582.XP_004576701.1	2.58E-48	160	KOG2300@1|root,KOG2300@2759|Eukaryota,392KC@33154|Opisthokonta,3BDW2@33208|Metazoa,3CWWQ@33213|Bilateria,48BRS@7711|Chordata,4924V@7742|Vertebrata,4A1WH@7898|Actinopterygii	33208|Metazoa	S	chromatid cohesion factor	MAU2	GO:0000003,GO:0000070,GO:0000278,GO:0000280,GO:0000785,GO:0000819,GO:0000902,GO:0000904,GO:0003674,GO:0003676,GO:0003677,GO:0003690,GO:0005488,GO:0005515,GO:0005575,GO:0005622,GO:0005623,GO:0005634,GO:0005654,GO:0005694,GO:0005737,GO:0006928,GO:0006935,GO:0006996,GO:0007049,GO:0007059,GO:0007062,GO:0007064,GO:0007275,GO:0007399,GO:0007409,GO:0007411,GO:0007610,GO:0008104,GO:0008150,GO:0009605,GO:…	-	ko:K11266	-	-	-	-	ko00000,ko03036	-	-	-	Cohesin_load
048569.1:73557017-73574822	NC_048569.1:73557017-73574822_28	10029.XP_007605758.1	1.67E-35	129	2CI05@1|root,2QS5I@2759|Eukaryota,38BF1@33154|Opisthokonta,3BFS0@33208|Metazoa,3CR7G@33213|Bilateria,48ASW@7711|Chordata,48X6N@7742|Vertebrata,3JC1X@40674|Mammalia,35MQ6@314146|Euarchontoglires,4PWUR@9989|Rodentia	33208|Metazoa	S	A Receptor for Ubiquitination Targets	FBXL5	GO:0000151,GO:0000209,GO:0003674,GO:0003824,GO:0004842,GO:0005488,GO:0005506,GO:0005575,GO:0005622,GO:0005623,GO:0005737,GO:0005829,GO:0006464,GO:0006508,GO:0006511,GO:0006807,GO:0006873,GO:0006875,GO:0006879,GO:0008150,GO:0008152,GO:0009056,GO:0009057,GO:0009893,GO:0009894,GO:0009896,GO:0009987,GO:0010498,GO:0010604,GO:0016567,GO:0016740,GO:0019005,GO:0019222,GO:0019538,GO:0019725,GO:0019787,GO:…	-	ko:K10271	-	-	-	-	ko00000,ko04121	-	-	-	F-box-like,Hemerythrin,LRR_6
048569.1:75219393-75230045	NC_048569.1:75219393-75230045_11	215358.XP_010743973.1	3.77E-33	125	KOG2945@1|root,KOG2945@2759|Eukaryota,38FFW@33154|Opisthokonta,3BEJZ@33208|Metazoa,3CXCU@33213|Bilateria,48A62@7711|Chordata,48ZZU@7742|Vertebrata,49ZQ8@7898|Actinopterygii	33208|Metazoa	S	SERPINE1 mRNA binding protein 1a	SERBP1	GO:0003674,GO:0003676,GO:0003723,GO:0003729,GO:0003730,GO:0005488,GO:0005515,GO:0005575,GO:0005622,GO:0005623,GO:0005634,GO:0005694,GO:0005700,GO:0005701,GO:0005703,GO:0005737,GO:0005829,GO:0005886,GO:0006325,GO:0006355,GO:0006464,GO:0006479,GO:0006807,GO:0006996,GO:0008150,GO:0008152,GO:0008213,GO:0009889,GO:0009892,GO:0009894,GO:0009987,GO:0010369,GO:0010468,GO:0010556,GO:0010605,GO:0010608,GO:…	-	ko:K13199	-	-	-	-	ko00000,ko03041	-	-	-	HABP4_PAI-RBP1,IHABP4_N
048569.1:91572504-91663725	NC_048569.1:91572504-91663725_101	7918.ENSLOCP00000021653	5.94E-221	612	28N8N@1|root,2QUTZ@2759|Eukaryota,39XUZ@33154|Opisthokonta,3BIC8@33208|Metazoa,3D1M8@33213|Bilateria,48DCS@7711|Chordata,49178@7742|Vertebrata,4A57R@7898|Actinopterygii	33208|Metazoa	S	Transposase	-	-	-	-	-	-	-	-	-	-	-	-	DDE_3,HTH_23,HTH_Tnp_Tc3_2
048569.1:95894849-95913833	NC_048569.1:95894849-95913833_9	7994.ENSAMXP00000004444	2.87E-25	103	KOG2674@1|root,KOG2674@2759|Eukaryota,38XHK@33154|Opisthokonta,3BCKF@33208|Metazoa,3CV6S@33213|Bilateria,48497@7711|Chordata,495G3@7742|Vertebrata,49WGJ@7898|Actinopterygii	33208|Metazoa	UZ	Cysteine protease required for the cytoplasm to vacuole transport (Cvt) and autophagy	ATG4B	GO:0000045,GO:0000422,GO:0003674,GO:0003824,GO:0004175,GO:0004197,GO:0005575,GO:0005622,GO:0005623,GO:0005737,GO:0005829,GO:0006464,GO:0006497,GO:0006501,GO:0006508,GO:0006605,GO:0006612,GO:0006807,GO:0006810,GO:0006886,GO:0006914,GO:0006950,GO:0006996,GO:0007005,GO:0007033,GO:0007154,GO:0008104,GO:0008150,GO:0008152,GO:0008233,GO:0008234,GO:0009056,GO:0009058,GO:0009059,GO:0009267,GO:0009605,GO:…	-	ko:K08342	ko04136,ko04138,ko04140,map04136,map04138,map04140	-	-	-	ko00000,ko00001,ko01000,ko01002,ko03029,ko04131	-	-	-	Peptidase_C54
048570.1:6750290-6771496	NC_048570.1:6750290-6771496_15	8010.XP_010867924.1	9.98E-56	184	COG5022@1|root,KOG0161@2759|Eukaryota,39ZS2@33154|Opisthokonta,3BP2H@33208|Metazoa,3D4S8@33213|Bilateria,485MT@7711|Chordata,49986@7742|Vertebrata,4A157@7898|Actinopterygii	2759|Eukaryota	Z	Myosin heavy chain, fast skeletal muscle-like	-	-	-	ko:K10352,ko:K17751	ko04260,ko04261,ko04530,ko05416,map04260,map04261,map04530,map05416	-	-	-	ko00000,ko00001,ko04147,ko04812	-	-	-	Myosin_N,Myosin_head,Myosin_tail_1
048570.1:21031947-21035596	NC_048570.1:21031947-21035596_5	8010.XP_010875470.1	4.52E-59	192	KOG2170@1|root,KOG2170@2759|Eukaryota,39GZI@33154|Opisthokonta,3BJ6T@33208|Metazoa,3CU3X@33213|Bilateria,487IA@7711|Chordata,493QQ@7742|Vertebrata,49S6R@7898|Actinopterygii	33208|Metazoa	O	Torsin family 2, member A	TOR2A	GO:0001906,GO:0002376,GO:0002790,GO:0005575,GO:0005576,GO:0005622,GO:0005623,GO:0005737,GO:0005783,GO:0005788,GO:0006810,GO:0006955,GO:0006959,GO:0007154,GO:0007267,GO:0008150,GO:0009605,GO:0009607,GO:0009893,GO:0009914,GO:0009987,GO:0010468,GO:0010604,GO:0010628,GO:0010817,GO:0010959,GO:0012505,GO:0015833,GO:0016043,GO:0019222,GO:0019730,GO:0022607,GO:0023052,GO:0023061,GO:0030072,GO:0030103,GO:…	-	-	-	-	-	-	-	-	-	-	Torsin
048570.1:26404186-26455420	NC_048570.1:26404186-26455420_3	8010.XP_010898054.1	0	1325	KOG3510@1|root,KOG3510@2759|Eukaryota,38DKF@33154|Opisthokonta,3BA5Q@33208|Metazoa,3CVF3@33213|Bilateria,48258@7711|Chordata,491S9@7742|Vertebrata,49WAD@7898|Actinopterygii	33208|Metazoa	T	Protein turtle homolog A-like	IGSF9	GO:0000902,GO:0000904,GO:0001654,GO:0001745,GO:0001751,GO:0001754,GO:0003674,GO:0005488,GO:0005515,GO:0005575,GO:0005623,GO:0005886,GO:0005887,GO:0006928,GO:0006935,GO:0007155,GO:0007156,GO:0007275,GO:0007399,GO:0007409,GO:0007411,GO:0007414,GO:0007423,GO:0007610,GO:0007626,GO:0007629,GO:0007638,GO:0008037,GO:0008038,GO:0008039,GO:0008150,GO:0008344,GO:0009605,GO:0009612,GO:0009628,GO:0009653,GO:…	-	-	-	-	-	-	-	-	-	-	Ig_2,Ig_3,V-set,fn3
048570.1:29706053-29733234	NC_048570.1:29706053-29733234_25	8010.XP_010895680.1	3.77E-62	239	COG5244@1|root,KOG4568@2759|Eukaryota,38BCZ@33154|Opisthokonta,3B9D0@33208|Metazoa,3CVYY@33213|Bilateria,486NH@7711|Chordata,494FF@7742|Vertebrata,49S7T@7898|Actinopterygii	33208|Metazoa	Z	linker protein	CLIP1	GO:0000226,GO:0000278,GO:0000775,GO:0000776,GO:0001578,GO:0003674,GO:0003779,GO:0005488,GO:0005515,GO:0005575,GO:0005622,GO:0005623,GO:0005634,GO:0005635,GO:0005694,GO:0005737,GO:0005768,GO:0005794,GO:0005813,GO:0005815,GO:0005819,GO:0005829,GO:0005856,GO:0005874,GO:0005875,GO:0005876,GO:0005881,GO:0005882,GO:0006810,GO:0006886,GO:0006996,GO:0007010,GO:0007017,GO:0007049,GO:0007275,GO:0007349,GO:…	-	ko:K10421,ko:K10422,ko:K10423	ko04150,map04150	-	-	-	ko00000,ko00001,ko03036,ko04812	-	-	-	CAP_GLY,CLIP1_ZNF
048570.1:33099066-33103756	NC_048570.1:33099066-33103756_4	8090.ENSORLP00000012258	1.41E-13	68.9	2B7QB@1|root,2S0Q2@2759|Eukaryota,3A2IB@33154|Opisthokonta,3BRAF@33208|Metazoa,3D7E2@33213|Bilateria,48F18@7711|Chordata,49BSV@7742|Vertebrata,4A3EY@7898|Actinopterygii	33208|Metazoa	S	acute-phase response	-	-	-	ko:K17308	-	-	-	-	ko00000,ko04147	-	-	-	-
048570.1:43939847-43942775	NC_048570.1:43939847-43942775_1	7955.ENSDARP00000126280	5.8E-32	117	COG0506@1|root,KOG0186@2759|Eukaryota,38DGW@33154|Opisthokonta,3BAYH@33208|Metazoa,3CXCV@33213|Bilateria,483WD@7711|Chordata,48VCC@7742|Vertebrata,49TJ1@7898|Actinopterygii	33208|Metazoa	E	Proline dehydrogenase	PRODH	GO:0000166,GO:0003674,GO:0003824,GO:0004657,GO:0005488,GO:0005575,GO:0005622,GO:0005623,GO:0005737,GO:0005739,GO:0005740,GO:0005743,GO:0005759,GO:0006082,GO:0006520,GO:0006536,GO:0006537,GO:0006560,GO:0006562,GO:0006575,GO:0006807,GO:0006915,GO:0006950,GO:0006979,GO:0007154,GO:0007165,GO:0007610,GO:0007626,GO:0008150,GO:0008152,GO:0008219,GO:0008631,GO:0008652,GO:0009056,GO:0009058,GO:0009063,GO:…	-	ko:K00318	ko00330,ko01100,ko01110,ko01130,map00330,map01100,map01110,map01130	-	R10507	RC00083	ko00000,ko00001,ko01000	-	-	-	Pro_dh
048570.1:45655985-45743145	NC_048570.1:45655985-45743145_19	7918.ENSLOCP00000021653	3.7E-178	503	28N8N@1|root,2QUTZ@2759|Eukaryota,39XUZ@33154|Opisthokonta,3BIC8@33208|Metazoa,3D1M8@33213|Bilateria,48DCS@7711|Chordata,49178@7742|Vertebrata,4A57R@7898|Actinopterygii	33208|Metazoa	S	Transposase	-	-	-	-	-	-	-	-	-	-	-	-	DDE_3,HTH_23,HTH_Tnp_Tc3_2
048570.1:46542604-46568019	NC_048570.1:46542604-46568019_8	7918.ENSLOCP00000021653	3.9E-37	134	28N8N@1|root,2QUTZ@2759|Eukaryota,39XUZ@33154|Opisthokonta,3BIC8@33208|Metazoa,3D1M8@33213|Bilateria,48DCS@7711|Chordata,49178@7742|Vertebrata,4A57R@7898|Actinopterygii	33208|Metazoa	S	Transposase	-	-	-	-	-	-	-	-	-	-	-	-	DDE_3,HTH_23,HTH_Tnp_Tc3_2
048570.1:49897425-49928011	NC_048570.1:49897425-49928011_16	8083.ENSXMAP00000019927	8.79E-33	130	KOG1075@1|root,KOG1075@2759|Eukaryota,39Y6T@33154|Opisthokonta,3BEGN@33208|Metazoa,3CZ7K@33213|Bilateria,48DPU@7711|Chordata,49ADZ@7742|Vertebrata,4A4QB@7898|Actinopterygii	33208|Metazoa	S	Ribonuclease H protein	-	-	-	-	-	-	-	-	-	-	-	-	Exo_endo_phos_2,RVT_1
048570.1:58110966-58136498	NC_048570.1:58110966-58136498_44	7918.ENSLOCP00000021653	5.03E-198	553	28N8N@1|root,2QUTZ@2759|Eukaryota,39XUZ@33154|Opisthokonta,3BIC8@33208|Metazoa,3D1M8@33213|Bilateria,48DCS@7711|Chordata,49178@7742|Vertebrata,4A57R@7898|Actinopterygii	33208|Metazoa	S	Transposase	-	-	-	-	-	-	-	-	-	-	-	-	DDE_3,HTH_23,HTH_Tnp_Tc3_2
048570.1:63953033-64013404	NC_048570.1:63953033-64013404_77	8128.ENSONIP00000023912	1.66E-86	267	COG2801@1|root,KOG0017@2759|Eukaryota,38F42@33154|Opisthokonta,3BA5H@33208|Metazoa,3E5BZ@33213|Bilateria,48QR2@7711|Chordata,49MAS@7742|Vertebrata,4A2QN@7898|Actinopterygii	33208|Metazoa	L	K02A2.6-like	-	-	-	-	-	-	-	-	-	-	-	-	Chromo,Glycoprotein_B,RVT_1,Retrotrans_gag,gag-asp_proteas,rve
048570.1:65774787-65792682	NC_048570.1:65774787-65792682_24	8364.ENSXETP00000062510	2.42E-32	121	KOG4740@1|root,KOG4740@2759|Eukaryota,3A14S@33154|Opisthokonta,3BPYG@33208|Metazoa,3D6ZJ@33213|Bilateria,48G8B@7711|Chordata,49DA1@7742|Vertebrata	33208|Metazoa	S	proton channel activity	-	-	-	-	-	-	-	-	-	-	-	-	DDE_3,HTH_23,HTH_29,HTH_38,HTH_Tnp_Tc3_2
048570.1:66085119-66098457	NC_048570.1:66085119-66098457_22	8010.XP_010879409.1	3.11E-62	203	KOG3840@1|root,KOG3840@2759|Eukaryota,38CHE@33154|Opisthokonta,3BBJC@33208|Metazoa,3CS1K@33213|Bilateria,487Q7@7711|Chordata,48XAS@7742|Vertebrata,49UCJ@7898|Actinopterygii	33208|Metazoa	S	BTB (POZ) domain containing	BTBD10	GO:0001650,GO:0005575,GO:0005622,GO:0005623,GO:0005634,GO:0005730,GO:0005737,GO:0008150,GO:0008283,GO:0009893,GO:0010562,GO:0010941,GO:0019220,GO:0019222,GO:0031323,GO:0031325,GO:0031974,GO:0031981,GO:0042325,GO:0042327,GO:0043226,GO:0043227,GO:0043228,GO:0043229,GO:0043231,GO:0043232,GO:0043233,GO:0044342,GO:0044422,GO:0044424,GO:0044428,GO:0044446,GO:0044452,GO:0044464,GO:0045937,GO:0048518,GO:…	-	ko:K10482	-	-	-	-	ko00000,ko04121	-	-	-	BTB_3
048570.1:69222119-69229937	NC_048570.1:69222119-69229937_1	7955.ENSDARP00000127982	2.32E-30	110	KOG3796@1|root,KOG3796@2759|Eukaryota,38DUR@33154|Opisthokonta,3BBEQ@33208|Metazoa,3CT14@33213|Bilateria,47ZZW@7711|Chordata,496DV@7742|Vertebrata,49WQH@7898|Actinopterygii	33208|Metazoa	U	Belongs to the ammonium transporter (TC 2.A.49) family. Rh subfamily	RHCG	GO:0003674,GO:0005215,GO:0005488,GO:0005515,GO:0005575,GO:0005622,GO:0005623,GO:0005737,GO:0005886,GO:0005887,GO:0006810,GO:0006811,GO:0006812,GO:0006873,GO:0006885,GO:0008092,GO:0008150,GO:0008324,GO:0008519,GO:0009888,GO:0009925,GO:0009987,GO:0015075,GO:0015695,GO:0015696,GO:0015837,GO:0016020,GO:0016021,GO:0016323,GO:0016324,GO:0019725,GO:0022857,GO:0030154,GO:0030506,GO:0030855,GO:0031224,GO:…	-	ko:K06580	-	-	-	-	ko00000,ko02000,ko04090	1.A.11.4	-	-	Ammonium_transp
048570.1:74345334-74378084	NC_048570.1:74345334-74378084_57	8090.ENSORLP00000005431	1.78E-57	189	28N8N@1|root,2QUTZ@2759|Eukaryota,39XUZ@33154|Opisthokonta,3BIC8@33208|Metazoa,3D1M8@33213|Bilateria,48DCS@7711|Chordata,49AIX@7742|Vertebrata,4A9GW@7898|Actinopterygii	33208|Metazoa	S	Transposase	-	-	-	-	-	-	-	-	-	-	-	-	DDE_3,HTH_Tnp_Tc3_2
048570.1:75459659-75468648	NC_048570.1:75459659-75468648_14	144197.XP_008291632.1	4.76E-44	154	28Q2J@1|root,2QWR9@2759|Eukaryota,38WP6@33154|Opisthokonta,3BIZS@33208|Metazoa,3CV96@33213|Bilateria,4875J@7711|Chordata,48ZYZ@7742|Vertebrata,49YUI@7898|Actinopterygii	33208|Metazoa	S	HEAT repeat containing 3	HEATR3	GO:0003674,GO:0005488,GO:0005515,GO:0006606,GO:0006810,GO:0006886,GO:0006913,GO:0008104,GO:0008150,GO:0015031,GO:0015833,GO:0017038,GO:0022613,GO:0033036,GO:0033365,GO:0034504,GO:0034613,GO:0042254,GO:0042273,GO:0042886,GO:0044085,GO:0045184,GO:0046907,GO:0051082,GO:0051169,GO:0051170,GO:0051179,GO:0051234,GO:0051641,GO:0051649,GO:0070727,GO:0071702,GO:0071705,GO:0071840,GO:0072594	-	-	-	-	-	-	-	-	-	-	HEAT_EZ
048570.1:90675451-90699430	NC_048570.1:90675451-90699430_28	32507.XP_006811095.1	1.3E-23	96.3	COG0215@1|root,KOG2007@2759|Eukaryota,38C5C@33154|Opisthokonta,3BEYB@33208|Metazoa,3CWH4@33213|Bilateria,48858@7711|Chordata,490T0@7742|Vertebrata,49YSQ@7898|Actinopterygii	33208|Metazoa	J	cysteinyl-tRNA synthetase	CARS	GO:0000049,GO:0000166,GO:0003674,GO:0003676,GO:0003723,GO:0003824,GO:0004812,GO:0004817,GO:0005488,GO:0005515,GO:0005524,GO:0005575,GO:0005622,GO:0005623,GO:0005737,GO:0005829,GO:0006082,GO:0006139,GO:0006399,GO:0006412,GO:0006418,GO:0006423,GO:0006518,GO:0006520,GO:0006725,GO:0006807,GO:0008144,GO:0008150,GO:0008152,GO:0009058,GO:0009059,GO:0009987,GO:0010467,GO:0016070,GO:0016874,GO:0016875,GO:…	6.1.1.16	ko:K01883	ko00970,map00970	M00359,M00360	R03650	RC00055,RC00523	ko00000,ko00001,ko00002,ko01000,ko01007,ko03016	-	-	-	tRNA-synt_1e
048571.1:1326442-1333881	NC_048571.1:1326442-1333881_12	13735.ENSPSIP00000011442	4.71E-13	68.2	KOG4310@1|root,KOG4310@2759|Eukaryota,39T73@33154|Opisthokonta,3BFGA@33208|Metazoa,3CSNF@33213|Bilateria,4813X@7711|Chordata,48YDB@7742|Vertebrata,4CDGI@8459|Testudines	33208|Metazoa	U	Synapse associated protein 1	SYAP1	GO:0001932,GO:0001934,GO:0003008,GO:0005575,GO:0005622,GO:0005623,GO:0005634,GO:0005654,GO:0005737,GO:0005794,GO:0005829,GO:0005886,GO:0007154,GO:0007165,GO:0007267,GO:0007268,GO:0007610,GO:0007611,GO:0007612,GO:0008150,GO:0008306,GO:0009719,GO:0009725,GO:0009893,GO:0009898,GO:0009987,GO:0010033,GO:0010243,GO:0010562,GO:0010604,GO:0010646,GO:0012505,GO:0016020,GO:0019220,GO:0019222,GO:0019897,GO:…	-	-	-	-	-	-	-	-	-	-	BSD
048571.1:12213138-12256123	NC_048571.1:12213138-12256123_38	7918.ENSLOCP00000021653	4.92E-127	368	28N8N@1|root,2QUTZ@2759|Eukaryota,39XUZ@33154|Opisthokonta,3BIC8@33208|Metazoa,3D1M8@33213|Bilateria,48DCS@7711|Chordata,49178@7742|Vertebrata,4A57R@7898|Actinopterygii	33208|Metazoa	S	Transposase	-	-	-	-	-	-	-	-	-	-	-	-	DDE_3,HTH_23,HTH_Tnp_Tc3_2
048571.1:17468347-17473938	NC_048571.1:17468347-17473938_6	400682.PAC_15726045	1.35E-50	171	COG0055@1|root,KOG1350@2759|Eukaryota	2759|Eukaryota	C	proton-transporting ATP synthase activity, rotational mechanism	ATP5B	GO:0000003,GO:0000166,GO:0000275,GO:0001525,GO:0001568,GO:0001944,GO:0002119,GO:0002164,GO:0003006,GO:0003008,GO:0003674,GO:0003824,GO:0005102,GO:0005215,GO:0005488,GO:0005509,GO:0005515,GO:0005524,GO:0005575,GO:0005622,GO:0005623,GO:0005737,GO:0005739,GO:0005740,GO:0005743,GO:0005753,GO:0005754,GO:0005759,GO:0005886,GO:0005929,GO:0006091,GO:0006119,GO:0006139,GO:0006163,GO:0006164,GO:0006629,GO:…	3.6.3.14	ko:K02133	ko00190,ko01100,ko04714,ko05010,ko05012,ko05016,map00190,map01100,map04714,map05010,map05012,map05016	M00158	-	-	ko00000,ko00001,ko00002,ko01000	3.A.2.1	-	-	ATP-synt_ab,ATP-synt_ab_N
048571.1:33325094-33362244	NC_048571.1:33325094-33362244_10	8010.XP_010864424.1	1.14E-131	386	28N14@1|root,2QUK0@2759|Eukaryota,39CTQ@33154|Opisthokonta,3BIPQ@33208|Metazoa,3CX15@33213|Bilateria,4825V@7711|Chordata,48XB6@7742|Vertebrata,4A0K2@7898|Actinopterygii	33208|Metazoa	S	Oxidative stress responsive serine-rich 1	OSER1	GO:0000302,GO:0006950,GO:0006979,GO:0008150,GO:0009636,GO:0009987,GO:0010035,GO:0033554,GO:0034599,GO:0034614,GO:0035690,GO:0042221,GO:0042493,GO:0042542,GO:0046677,GO:0050896,GO:0051716,GO:0070301,GO:0070887,GO:0071236,GO:0097237,GO:1901700,GO:1901701	-	-	-	-	-	-	-	-	-	-	DUF776
048571.1:44577147-44586619	NC_048571.1:44577147-44586619_12	8010.XP_010866695.1	4.76E-72	235	KOG2447@1|root,KOG2447@2759|Eukaryota,38C03@33154|Opisthokonta,3BAZG@33208|Metazoa,3CU2K@33213|Bilateria,4811D@7711|Chordata,49481@7742|Vertebrata,49RGY@7898|Actinopterygii	33208|Metazoa	O	Ribophorin II	RPN2	GO:0000421,GO:0002252,GO:0002376,GO:0003674,GO:0005488,GO:0005575,GO:0005622,GO:0005623,GO:0005737,GO:0005773,GO:0005774,GO:0005776,GO:0005783,GO:0005789,GO:0005791,GO:0006464,GO:0006486,GO:0006487,GO:0006807,GO:0006996,GO:0007029,GO:0007568,GO:0008150,GO:0008152,GO:0008250,GO:0009058,GO:0009059,GO:0009100,GO:0009101,GO:0009987,GO:0010256,GO:0012505,GO:0016020,GO:0016043,GO:0018193,GO:0018196,GO:…	-	ko:K12667	ko00510,ko00513,ko01100,ko04141,map00510,map00513,map01100,map04141	M00072	-	-	ko00000,ko00001,ko00002	-	-	-	Ribophorin_II
048571.1:47302690-47337234	NC_048571.1:47302690-47337234_13	8010.XP_010904426.1	6.92E-135	406	KOG1056@1|root,KOG1056@2759|Eukaryota,38C5P@33154|Opisthokonta,3B9DN@33208|Metazoa,3CU4N@33213|Bilateria,47Z28@7711|Chordata,491N0@7742|Vertebrata,49YX1@7898|Actinopterygii	33208|Metazoa	T	glutamate receptor	GRM6	GO:0000139,GO:0001640,GO:0001642,GO:0001654,GO:0003008,GO:0003674,GO:0004888,GO:0004930,GO:0005488,GO:0005515,GO:0005575,GO:0005622,GO:0005623,GO:0005737,GO:0005783,GO:0005789,GO:0005794,GO:0005886,GO:0005887,GO:0007154,GO:0007165,GO:0007166,GO:0007186,GO:0007187,GO:0007188,GO:0007193,GO:0007196,GO:0007215,GO:0007216,GO:0007267,GO:0007268,GO:0007275,GO:0007423,GO:0007600,GO:0007601,GO:0007610,GO:…	-	ko:K04603,ko:K04604,ko:K04605,ko:K04607,ko:K04608	ko04020,ko04068,ko04072,ko04080,ko04540,ko04720,ko04723,ko04724,ko04730,ko04742,ko04915,ko05016,ko05030,map04020,map04068,map04072,map04080,map04540,map04720,map04723,map04724,map04730,map04742,map04915,map05016,map05030	-	-	-	ko00000,ko00001,ko01009,ko04030	9.A.14.7.1	-	-	7tm_3,ANF_receptor,NCD3G
048571.1:48861825-48874458	NC_048571.1:48861825-48874458_24	8010.XP_010880152.1	2.95E-58	194	COG0612@1|root,KOG0960@2759|Eukaryota,38CT4@33154|Opisthokonta,3B99X@33208|Metazoa,3CRHJ@33213|Bilateria,4858P@7711|Chordata,48X6M@7742|Vertebrata,49T88@7898|Actinopterygii	33208|Metazoa	O	Ubiquinol-cytochrome c reductase core protein I	UQCRC1	GO:0003674,GO:0003824,GO:0004175,GO:0004222,GO:0005488,GO:0005515,GO:0005575,GO:0005622,GO:0005623,GO:0005737,GO:0005739,GO:0005740,GO:0005743,GO:0005746,GO:0005750,GO:0005759,GO:0005829,GO:0006091,GO:0006119,GO:0006122,GO:0006139,GO:0006163,GO:0006508,GO:0006725,GO:0006753,GO:0006793,GO:0006796,GO:0006807,GO:0008121,GO:0008150,GO:0008152,GO:0008233,GO:0008237,GO:0008270,GO:0009055,GO:0009060,GO:…	3.4.24.64	ko:K00414,ko:K17732	ko00190,ko01100,ko04260,ko04714,ko04932,ko05010,ko05012,ko05016,map00190,map01100,map04260,map04714,map04932,map05010,map05012,map05016	M00152	-	-	ko00000,ko00001,ko00002,ko01000,ko01002,ko03029	-	-	-	Peptidase_M16,Peptidase_M16_C
048571.1:58470112-58500215	NC_048571.1:58470112-58500215_38	106582.XP_004544836.1	3.13E-43	149	KOG3174@1|root,KOG3174@2759|Eukaryota,38E7G@33154|Opisthokonta,3BCT8@33208|Metazoa,3CW5Q@33213|Bilateria,482GF@7711|Chordata,48ZIU@7742|Vertebrata,49S5Y@7898|Actinopterygii	33208|Metazoa	Z	Capping protein (actin filament) muscle Z-line, beta	CAPZB	GO:0000003,GO:0000578,GO:0000902,GO:0001667,GO:0001932,GO:0001933,GO:0002064,GO:0002065,GO:0002066,GO:0002376,GO:0002478,GO:0002495,GO:0002504,GO:0003006,GO:0003674,GO:0003779,GO:0005488,GO:0005515,GO:0005575,GO:0005622,GO:0005623,GO:0005737,GO:0005829,GO:0005856,GO:0005869,GO:0005875,GO:0005884,GO:0005903,GO:0005911,GO:0005938,GO:0006810,GO:0006888,GO:0006928,GO:0006950,GO:0006996,GO:0007010,GO:…	-	ko:K10365	ko04144,map04144	-	-	-	ko00000,ko00001,ko04131,ko04147,ko04812	-	-	-	F_actin_cap_B
048571.1:63464383-63472404	NC_048571.1:63464383-63472404_9	8090.ENSORLP00000019235	1.88E-24	99.8	2CMUU@1|root,2QS31@2759|Eukaryota,39Y1Q@33154|Opisthokonta,3BMGH@33208|Metazoa,3D3WE@33213|Bilateria,48DWJ@7711|Chordata,49A1K@7742|Vertebrata,49RNA@7898|Actinopterygii	33208|Metazoa	S	and coiled-coil	-	-	-	-	-	-	-	-	-	-	-	-	CALCOCO1
048571.1:67102102-67112373	NC_048571.1:67102102-67112373_1	8010.XP_010879312.1	4.88E-55	186	KOG1591@1|root,KOG1591@2759|Eukaryota,38RNT@33154|Opisthokonta,3BE11@33208|Metazoa,3D3EW@33213|Bilateria,486RD@7711|Chordata,4918Y@7742|Vertebrata,49Y9T@7898|Actinopterygii	33208|Metazoa	E	Prolyl 4-hydroxylase, transmembrane (endoplasmic reticulum)	P4HTM	GO:0002682,GO:0003674,GO:0003824,GO:0008150,GO:0008152,GO:0016491,GO:0016705,GO:0016706,GO:0045595,GO:0045637,GO:0045646,GO:0050789,GO:0050793,GO:0050794,GO:0051213,GO:0051239,GO:0055114,GO:0065007,GO:0065008,GO:1903706,GO:2000026	-	ko:K06711	-	-	-	-	ko00000,ko01000	-	-	-	2OG-FeII_Oxy_3,EF-hand_5,EF-hand_7
048571.1:67122191-67132051	NC_048571.1:67122191-67132051_3	8010.XP_010879315.1	1.89E-222	627	KOG4441@1|root,KOG4441@2759|Eukaryota,39R2B@33154|Opisthokonta,3BCNA@33208|Metazoa,3CVVH@33213|Bilateria,480U1@7711|Chordata,490I3@7742|Vertebrata,49ZKQ@7898|Actinopterygii	33208|Metazoa	T	Kelch repeat and BTB	KBTBD12	GO:0000151,GO:0005575,GO:0005622,GO:0005623,GO:0031461,GO:0031463,GO:0032991,GO:0044424,GO:0044464,GO:1902494,GO:1990234	-	ko:K10475,ko:K21912	-	-	-	-	ko00000,ko04121	-	-	-	BACK,BTB,Kelch_1
048571.1:67855575-67864418	NC_048571.1:67855575-67864418_7	8010.XP_010896258.1	7.56E-73	221	2CJRI@1|root,2RYU9@2759|Eukaryota,39YPA@33154|Opisthokonta,3BMV9@33208|Metazoa,3CW4J@33213|Bilateria,48AYY@7711|Chordata,48VXF@7742|Vertebrata,4A30X@7898|Actinopterygii	33208|Metazoa	S	May act as a scaffolding protein within caveolar membranes. Interacts directly with G-protein alpha subunits and can functionally regulate their activity	CAV3	GO:0000226,GO:0000768,GO:0001508,GO:0001558,GO:0001765,GO:0001778,GO:0001932,GO:0001933,GO:0002027,GO:0002028,GO:0003007,GO:0003008,GO:0003012,GO:0003013,GO:0003015,GO:0003205,GO:0003206,GO:0003254,GO:0003674,GO:0005198,GO:0005246,GO:0005488,GO:0005515,GO:0005575,GO:0005622,GO:0005623,GO:0005737,GO:0005783,GO:0005886,GO:0005901,GO:0006469,GO:0006629,GO:0006638,GO:0006639,GO:0006641,GO:0006810,GO:…	-	ko:K06278,ko:K12959	ko04144,ko04510,ko05100,ko05205,ko05416,ko05418,map04144,map04510,map05100,map05205,map05416,map05418	-	-	-	ko00000,ko00001,ko04131	-	-	-	Caveolin
048571.1:74917716-74923212	NC_048571.1:74917716-74923212_4	8010.XP_010867151.1	9.05E-85	260	290TZ@1|root,2RB0C@2759|Eukaryota,39XIN@33154|Opisthokonta,3BBZ7@33208|Metazoa,3D0BM@33213|Bilateria,484UB@7711|Chordata,490VN@7742|Vertebrata	33208|Metazoa	S	GTP binding	GIMAP8	GO:0000002,GO:0000166,GO:0000266,GO:0001505,GO:0001659,GO:0001773,GO:0001775,GO:0001776,GO:0001817,GO:0001818,GO:0001819,GO:0001882,GO:0001883,GO:0001910,GO:0001912,GO:0002260,GO:0002274,GO:0002376,GO:0002520,GO:0002521,GO:0002573,GO:0002682,GO:0002683,GO:0002684,GO:0002694,GO:0002695,GO:0002696,GO:0002697,GO:0002699,GO:0002700,GO:0002702,GO:0002703,GO:0002705,GO:0002706,GO:0002708,GO:0002712,GO:…	-	ko:K18626	-	-	-	-	ko00000,ko04812	-	-	-	AIG1
048571.1:75589846-75640265	NC_048571.1:75589846-75640265_13	7918.ENSLOCP00000021653	5.26E-121	352	28N8N@1|root,2QUTZ@2759|Eukaryota,39XUZ@33154|Opisthokonta,3BIC8@33208|Metazoa,3D1M8@33213|Bilateria,48DCS@7711|Chordata,49178@7742|Vertebrata,4A57R@7898|Actinopterygii	33208|Metazoa	S	Transposase	-	-	-	-	-	-	-	-	-	-	-	-	DDE_3,HTH_23,HTH_Tnp_Tc3_2
048571.1:79389098-79421631	NC_048571.1:79389098-79421631_16	8083.ENSXMAP00000020420	2.28E-172	495	KOG1075@1|root,KOG1075@2759|Eukaryota,3A7X5@33154|Opisthokonta,3BTPZ@33208|Metazoa,3D9N3@33213|Bilateria,48H7G@7711|Chordata,49FFY@7742|Vertebrata,4A6MA@7898|Actinopterygii	33208|Metazoa	S	Reverse transcriptase (RNA-dependent DNA polymerase)	-	-	-	-	-	-	-	-	-	-	-	-	DUF1891,RVT_1,V-set
048571.1:81606542-81652941	NC_048571.1:81606542-81652941_14	69293.ENSGACP00000004569	6.12E-49	165	COG0733@1|root,KOG3660@2759|Eukaryota	2759|Eukaryota	U	neurotransmitter:sodium symporter activity	SLC6A6	GO:0003333,GO:0003674,GO:0005215,GO:0005342,GO:0005343,GO:0005368,GO:0005369,GO:0005488,GO:0005575,GO:0005623,GO:0005886,GO:0005887,GO:0006082,GO:0006520,GO:0006807,GO:0006810,GO:0006811,GO:0006812,GO:0006814,GO:0006820,GO:0006865,GO:0008150,GO:0008152,GO:0008324,GO:0008509,GO:0008514,GO:0009987,GO:0015075,GO:0015077,GO:0015081,GO:0015171,GO:0015291,GO:0015293,GO:0015294,GO:0015318,GO:0015370,GO:…	-	ko:K05034,ko:K05039	ko04727,map04727	-	-	-	ko00000,ko00001,ko02000	2.A.22.3,2.A.22.3.2	-	-	SNF
048571.1:87341189-87342665	NC_048571.1:87341189-87342665_1	8010.XP_010873209.1	3.4E-127	366	2BD1I@1|root,2S11C@2759|Eukaryota,39YUZ@33154|Opisthokonta,3BP1Y@33208|Metazoa,3D8MU@33213|Bilateria,48FDW@7711|Chordata,49C5A@7742|Vertebrata,4A3WW@7898|Actinopterygii	33208|Metazoa	S	Wu fb55g09	CCER1	-	-	-	-	-	-	-	-	-	-	-	CCER1
048571.1:87476350-87554717	NC_048571.1:87476350-87554717_35	7918.ENSLOCP00000021653	2.36E-107	317	28N8N@1|root,2QUTZ@2759|Eukaryota,39XUZ@33154|Opisthokonta,3BIC8@33208|Metazoa,3D1M8@33213|Bilateria,48DCS@7711|Chordata,49178@7742|Vertebrata,4A57R@7898|Actinopterygii	33208|Metazoa	S	Transposase	-	-	-	-	-	-	-	-	-	-	-	-	DDE_3,HTH_23,HTH_Tnp_Tc3_2
048571.1:88981718-89115525	NC_048571.1:88981718-89115525_112	7918.ENSLOCP00000021653	2.67E-227	628	28N8N@1|root,2QUTZ@2759|Eukaryota,39XUZ@33154|Opisthokonta,3BIC8@33208|Metazoa,3D1M8@33213|Bilateria,48DCS@7711|Chordata,49178@7742|Vertebrata,4A57R@7898|Actinopterygii	33208|Metazoa	S	Transposase	-	-	-	-	-	-	-	-	-	-	-	-	DDE_3,HTH_23,HTH_Tnp_Tc3_2
048572.1:22532673-22562329	NC_048572.1:22532673-22562329_18	8090.ENSORLP00000009962	3.9E-73	231	28N8N@1|root,2QUTZ@2759|Eukaryota,39XUZ@33154|Opisthokonta,3BIC8@33208|Metazoa,3D1M8@33213|Bilateria,48DCS@7711|Chordata,49AIX@7742|Vertebrata,4A9GW@7898|Actinopterygii	33208|Metazoa	S	Transposase	-	-	-	-	-	-	-	-	-	-	-	-	DDE_3,HTH_Tnp_Tc3_2
048572.1:23585720-23615761	NC_048572.1:23585720-23615761_44	32507.XP_006810302.1	7.67E-50	164	COG0661@1|root,KOG1234@2759|Eukaryota,38G6I@33154|Opisthokonta,3BANJ@33208|Metazoa,3CUW1@33213|Bilateria,48198@7711|Chordata,495E5@7742|Vertebrata,4A1U9@7898|Actinopterygii	33208|Metazoa	S	aarF domain containing kinase 3	ADCK3	GO:0000166,GO:0003674,GO:0003824,GO:0004672,GO:0005488,GO:0005575,GO:0005622,GO:0005623,GO:0005737,GO:0005739,GO:0006091,GO:0006119,GO:0006122,GO:0006139,GO:0006163,GO:0006464,GO:0006468,GO:0006725,GO:0006732,GO:0006733,GO:0006743,GO:0006744,GO:0006753,GO:0006793,GO:0006796,GO:0006807,GO:0008150,GO:0008152,GO:0009058,GO:0009108,GO:0009117,GO:0009123,GO:0009126,GO:0009141,GO:0009144,GO:0009150,GO:…	-	ko:K08869	-	-	-	-	ko00000,ko01001	-	-	-	ABC1
048572.1:31381107-31393074	NC_048572.1:31381107-31393074_2	8010.XP_010880583.1	8.26E-141	424	KOG2308@1|root,KOG2308@2759|Eukaryota,38FWE@33154|Opisthokonta,3BFKA@33208|Metazoa,3CW7Y@33213|Bilateria,481TS@7711|Chordata,49089@7742|Vertebrata,4A5JS@7898|Actinopterygii	33208|Metazoa	IU	DDHD domain containing 1b	DDHD1	GO:0001786,GO:0003674,GO:0003824,GO:0004620,GO:0004623,GO:0005488,GO:0005515,GO:0005543,GO:0005546,GO:0005575,GO:0005622,GO:0005623,GO:0005634,GO:0005737,GO:0005783,GO:0005829,GO:0006629,GO:0006644,GO:0006650,GO:0006793,GO:0006796,GO:0006807,GO:0006996,GO:0007005,GO:0008150,GO:0008152,GO:0008289,GO:0008970,GO:0009056,GO:0009395,GO:0009786,GO:0009987,GO:0010638,GO:0010821,GO:0010822,GO:0012505,GO:…	-	ko:K13619	-	-	-	-	ko00000,ko01000	-	-	-	DDHD
048572.1:34374736-34394314	NC_048572.1:34374736-34394314_15	144197.XP_008297024.1	3.68E-87	264	KOG0762@1|root,KOG0762@2759|Eukaryota,3ANYM@33154|Opisthokonta,3BFAF@33208|Metazoa,3CRM5@33213|Bilateria,48AMI@7711|Chordata,48ZVK@7742|Vertebrata,4A0BG@7898|Actinopterygii	33208|Metazoa	C	Solute carrier family 25 (mitochondrial carnitine acylcarnitine carrier), member 29	SLC25A29	GO:0003333,GO:0003674,GO:0005215,GO:0005287,GO:0005289,GO:0005292,GO:0005342,GO:0005575,GO:0005622,GO:0005623,GO:0005737,GO:0005739,GO:0005740,GO:0005743,GO:0006810,GO:0006811,GO:0006812,GO:0006820,GO:0006839,GO:0006844,GO:0006855,GO:0006865,GO:0008150,GO:0008324,GO:0008509,GO:0008514,GO:0008519,GO:0015075,GO:0015101,GO:0015171,GO:0015174,GO:0015179,GO:0015181,GO:0015189,GO:0015227,GO:0015238,GO:…	-	ko:K15109	ko04714,map04714	-	-	-	ko00000,ko00001,ko02000	2.A.29.8	-	-	Mito_carr
048572.1:35329638-35340474	NC_048572.1:35329638-35340474_1	7918.ENSLOCP00000021653	1.73E-182	512	28N8N@1|root,2QUTZ@2759|Eukaryota,39XUZ@33154|Opisthokonta,3BIC8@33208|Metazoa,3D1M8@33213|Bilateria,48DCS@7711|Chordata,49178@7742|Vertebrata,4A57R@7898|Actinopterygii	33208|Metazoa	S	Transposase	-	-	-	-	-	-	-	-	-	-	-	-	DDE_3,HTH_23,HTH_Tnp_Tc3_2
048572.1:45509081-45546118	NC_048572.1:45509081-45546118_27	7955.ENSDARP00000109033	6.04e-309	889	COG2801@1|root,KOG0017@2759|Eukaryota,38F42@33154|Opisthokonta,3BA5H@33208|Metazoa,3E5BZ@33213|Bilateria,48QR2@7711|Chordata,49MAS@7742|Vertebrata,4A2QN@7898|Actinopterygii	33208|Metazoa	L	K02A2.6-like	-	-	-	-	-	-	-	-	-	-	-	-	Asp_protease_2,Chromo,Glycoprotein_B,RVT_1,Retrotrans_gag,gag-asp_proteas,rve
048572.1:51498295-51514538	NC_048572.1:51498295-51514538_2	7918.ENSLOCP00000021653	4.32E-86	263	28N8N@1|root,2QUTZ@2759|Eukaryota,39XUZ@33154|Opisthokonta,3BIC8@33208|Metazoa,3D1M8@33213|Bilateria,48DCS@7711|Chordata,49178@7742|Vertebrata,4A57R@7898|Actinopterygii	33208|Metazoa	S	Transposase	-	-	-	-	-	-	-	-	-	-	-	-	DDE_3,HTH_23,HTH_Tnp_Tc3_2
048572.1:51741978-51751734	NC_048572.1:51741978-51751734_12	7425.NV22534-PA	1.11E-30	128	KOG1075@1|root,KOG1075@2759|Eukaryota,38VU7@33154|Opisthokonta,3C0FK@33208|Metazoa,3DGUI@33213|Bilateria	2759|Eukaryota	S	Reverse transcriptase (RNA-dependent DNA polymerase)	-	-	-	-	-	-	-	-	-	-	-	-	RVT_1
048572.1:51795064-51805210	NC_048572.1:51795064-51805210_10	8010.XP_010902528.1	1.44E-99	303	COG0531@1|root,KOG1287@2759|Eukaryota,38BBK@33154|Opisthokonta,3B9U2@33208|Metazoa,3CR7T@33213|Bilateria,483ZW@7711|Chordata,499JH@7742|Vertebrata,49Y21@7898|Actinopterygii	33208|Metazoa	E	Y L amino acid transporter 2-like	-	GO:0000003,GO:0003333,GO:0003674,GO:0005215,GO:0005342,GO:0005575,GO:0005623,GO:0005886,GO:0005887,GO:0006810,GO:0006811,GO:0006812,GO:0006820,GO:0006835,GO:0006865,GO:0006897,GO:0006909,GO:0006950,GO:0006952,GO:0007610,GO:0007617,GO:0007618,GO:0007619,GO:0007635,GO:0008049,GO:0008150,GO:0008509,GO:0008514,GO:0009605,GO:0009607,GO:0009617,GO:0009620,GO:0009987,GO:0014047,GO:0015075,GO:0015171,GO:…	-	ko:K03450,ko:K13780,ko:K13867,ko:K13872	ko04150,ko04974,ko05230,map04150,map04974,map05230	-	-	-	ko00000,ko00001,ko02000	2.A.3.8,2.A.3.8.1,2.A.3.8.7	-	-	AA_permease_2
048572.1:52019649-52023960	NC_048572.1:52019649-52023960_4	8010.XP_010902511.1	3.62E-27	104	COG5143@1|root,KOG0862@2759|Eukaryota,38HIM@33154|Opisthokonta,3BCQE@33208|Metazoa,3CWPH@33213|Bilateria,487JB@7711|Chordata,48XD2@7742|Vertebrata,49Y3T@7898|Actinopterygii	33208|Metazoa	U	SEC22 vesicle trafficking protein homolog B (S. cerevisiae)	SEC22B	GO:0000139,GO:0000149,GO:0002376,GO:0002474,GO:0002478,GO:0002479,GO:0002790,GO:0003674,GO:0005484,GO:0005488,GO:0005515,GO:0005575,GO:0005622,GO:0005623,GO:0005737,GO:0005783,GO:0005789,GO:0005793,GO:0005794,GO:0005798,GO:0006810,GO:0006888,GO:0006890,GO:0006900,GO:0006901,GO:0006903,GO:0006906,GO:0006996,GO:0007154,GO:0007267,GO:0008104,GO:0008150,GO:0009306,GO:0009892,GO:0009893,GO:0009894,GO:…	-	ko:K08517	ko04130,ko04145,ko05134,map04130,map04145,map05134	-	-	-	ko00000,ko00001,ko04131	-	-	-	Longin,Synaptobrevin
048572.1:57339585-57361813	NC_048572.1:57339585-57361813_4	8090.ENSORLP00000005431	1.25E-62	203	28N8N@1|root,2QUTZ@2759|Eukaryota,39XUZ@33154|Opisthokonta,3BIC8@33208|Metazoa,3D1M8@33213|Bilateria,48DCS@7711|Chordata,49AIX@7742|Vertebrata,4A9GW@7898|Actinopterygii	33208|Metazoa	S	Transposase	-	-	-	-	-	-	-	-	-	-	-	-	DDE_3,HTH_Tnp_Tc3_2
048572.1:60300329-60321481	NC_048572.1:60300329-60321481_26	8083.ENSXMAP00000020420	1.22E-111	335	KOG1075@1|root,KOG1075@2759|Eukaryota,3A7X5@33154|Opisthokonta,3BTPZ@33208|Metazoa,3D9N3@33213|Bilateria,48H7G@7711|Chordata,49FFY@7742|Vertebrata,4A6MA@7898|Actinopterygii	33208|Metazoa	S	Reverse transcriptase (RNA-dependent DNA polymerase)	-	-	-	-	-	-	-	-	-	-	-	-	DUF1891,RVT_1,V-set
048572.1:73692300-73696215	NC_048572.1:73692300-73696215_6	8010.XP_010888607.1	6.29E-174	495	KOG3545@1|root,KOG3545@2759|Eukaryota,38G8P@33154|Opisthokonta,3BF8Q@33208|Metazoa,3CXKT@33213|Bilateria,480XK@7711|Chordata,492PW@7742|Vertebrata,4A062@7898|Actinopterygii	33208|Metazoa	W	Myocilin	MYOC	GO:0001501,GO:0001503,GO:0001649,GO:0001664,GO:0001932,GO:0001952,GO:0001953,GO:0001954,GO:0001968,GO:0003008,GO:0003012,GO:0003254,GO:0003674,GO:0005102,GO:0005109,GO:0005488,GO:0005515,GO:0005575,GO:0005576,GO:0005615,GO:0005622,GO:0005623,GO:0005737,GO:0005739,GO:0005740,GO:0005741,GO:0005743,GO:0005758,GO:0005783,GO:0005794,GO:0007154,GO:0007162,GO:0007165,GO:0007166,GO:0007167,GO:0007169,GO:…	-	-	-	-	-	-	-	-	-	-	OLF
048572.1:74549831-74624237	NC_048572.1:74549831-74624237_17	7955.ENSDARP00000109033	0	1052	COG2801@1|root,KOG0017@2759|Eukaryota,38F42@33154|Opisthokonta,3BA5H@33208|Metazoa,3E5BZ@33213|Bilateria,48QR2@7711|Chordata,49MAS@7742|Vertebrata,4A2QN@7898|Actinopterygii	33208|Metazoa	L	K02A2.6-like	-	-	-	-	-	-	-	-	-	-	-	-	Asp_protease_2,Chromo,Glycoprotein_B,RVT_1,Retrotrans_gag,gag-asp_proteas,rve
048572.1:77894988-77919569	NC_048572.1:77894988-77919569_9	7897.ENSLACP00000004485	1.2E-221	681	COG2801@1|root,KOG0017@2759|Eukaryota,38F42@33154|Opisthokonta,3BA5H@33208|Metazoa,3CWAK@33213|Bilateria,48QAQ@7711|Chordata,49KWV@7742|Vertebrata	33208|Metazoa	L	K02A2.6-like	-	-	-	-	-	-	-	-	-	-	-	-	RVT_1,Retrotrans_gag,rve,zf-H2C2
048572.1:85364733-85412816	NC_048572.1:85364733-85412816_14	32507.XP_006804245.1	9.85E-196	575	KOG1075@1|root,KOG4308@1|root,KOG1075@2759|Eukaryota,KOG4308@2759|Eukaryota,3A7X5@33154|Opisthokonta,3BTPZ@33208|Metazoa,3D9N3@33213|Bilateria,48H7G@7711|Chordata,49FFY@7742|Vertebrata,4A6MA@7898|Actinopterygii	33208|Metazoa	S	Reverse transcriptase (RNA-dependent DNA polymerase)	-	-	-	-	-	-	-	-	-	-	-	-	DUF1891,RVT_1,V-set
048572.1:85511382-85525390	NC_048572.1:85511382-85525390_6	8010.XP_010890195.1	1.31E-97	301	KOG4441@1|root,KOG4441@2759|Eukaryota,39SX5@33154|Opisthokonta,3BMDH@33208|Metazoa,3D4UY@33213|Bilateria,48CZQ@7711|Chordata,49A5X@7742|Vertebrata,49T9B@7898|Actinopterygii	33208|Metazoa	T	Kelch-like 40a (Drosophila)	-	-	-	ko:K10473	-	-	-	-	ko00000,ko04121	-	-	-	BACK,BTB,Kelch_1
048572.1:89967407-89974406	NC_048572.1:89967407-89974406_9	8153.XP_005924604.1	1.2E-44	152	COG1960@1|root,KOG0140@2759|Eukaryota,38BNR@33154|Opisthokonta,3BCJM@33208|Metazoa,3CV7W@33213|Bilateria,484GK@7711|Chordata,4905F@7742|Vertebrata,49SMQ@7898|Actinopterygii	33208|Metazoa	I	acyl-Coenzyme A dehydrogenase, C-4 to C-12 straight chain	ACADM	GO:0000062,GO:0000166,GO:0000271,GO:0001889,GO:0003674,GO:0003824,GO:0003995,GO:0005488,GO:0005515,GO:0005575,GO:0005622,GO:0005623,GO:0005634,GO:0005654,GO:0005737,GO:0005739,GO:0005740,GO:0005759,GO:0005975,GO:0005976,GO:0005977,GO:0005978,GO:0006073,GO:0006082,GO:0006091,GO:0006109,GO:0006111,GO:0006112,GO:0006575,GO:0006577,GO:0006578,GO:0006629,GO:0006631,GO:0006635,GO:0006807,GO:0006950,GO:…	1.3.8.7	ko:K00249	ko00071,ko00280,ko00410,ko00640,ko01100,ko01110,ko01130,ko01200,ko01212,ko03320,map00071,map00280,map00410,map00640,map01100,map01110,map01130,map01200,map01212,map03320	M00013,M00036,M00087	R00924,R01175,R01279,R02661,R03172,R03777,R03857,R03990,R04095,R04432,R04751,R04754	RC00052,RC00068,RC00076,RC00095,RC00148,RC00246	ko00000,ko00001,ko00002,ko01000	-	-	-	Acyl-CoA_dh_1,Acyl-CoA_dh_M,Acyl-CoA_dh_N
048573.1:19017541-19030578	NC_048573.1:19017541-19030578_25	28377.ENSACAP00000020282	9.69E-19	82	2C9YP@1|root,2QPKJ@2759|Eukaryota,38C86@33154|Opisthokonta,3BE97@33208|Metazoa,3CVPX@33213|Bilateria,47Z9H@7711|Chordata,4946R@7742|Vertebrata	33208|Metazoa	S	negative regulation of translation	FXR2	GO:0000003,GO:0000226,GO:0000278,GO:0000902,GO:0000904,GO:0001578,GO:0001709,GO:0002052,GO:0003002,GO:0003006,GO:0003008,GO:0003674,GO:0003676,GO:0003723,GO:0003729,GO:0005488,GO:0005515,GO:0005575,GO:0005622,GO:0005623,GO:0005634,GO:0005737,GO:0005829,GO:0005840,GO:0005844,GO:0006323,GO:0006325,GO:0006333,GO:0006338,GO:0006403,GO:0006417,GO:0006810,GO:0006900,GO:0006928,GO:0006935,GO:0006996,GO:…	-	ko:K15516	ko03013,map03013	-	-	-	ko00000,ko00001,ko03019	-	-	-	Agenet,FXMRP1_C_core,FXR_C1,KH_1
048573.1:25244197-25262210	NC_048573.1:25244197-25262210_1	32507.XP_006790911.1	8.83E-40	147	KOG2649@1|root,KOG2649@2759|Eukaryota,38DE0@33154|Opisthokonta,3B9RU@33208|Metazoa,3CSI8@33213|Bilateria,48ABN@7711|Chordata,496N7@7742|Vertebrata,49SEM@7898|Actinopterygii	33208|Metazoa	S	Carboxypeptidase	CPZ	GO:0003674,GO:0003824,GO:0004180,GO:0004181,GO:0004185,GO:0005575,GO:0005576,GO:0005615,GO:0006508,GO:0006518,GO:0006807,GO:0008150,GO:0008152,GO:0008233,GO:0008235,GO:0008236,GO:0008237,GO:0008238,GO:0009987,GO:0010467,GO:0016485,GO:0016787,GO:0017171,GO:0019538,GO:0031012,GO:0034641,GO:0043170,GO:0043603,GO:0044237,GO:0044238,GO:0044421,GO:0051604,GO:0070008,GO:0070011,GO:0071704,GO:0140096,GO:…	3.4.17.10,3.4.17.22,3.4.17.3	ko:K01292,ko:K01294,ko:K07752,ko:K13022,ko:K21392	ko04940,map04940	-	-	-	ko00000,ko00001,ko01000,ko01002	-	-	-	CarboxypepD_reg,Fz,Peptidase_M14
048573.1:25707950-25742721	NC_048573.1:25707950-25742721_30	7955.ENSDARP00000109033	0	1685	COG2801@1|root,KOG0017@2759|Eukaryota,38F42@33154|Opisthokonta,3BA5H@33208|Metazoa,3E5BZ@33213|Bilateria,48QR2@7711|Chordata,49MAS@7742|Vertebrata,4A2QN@7898|Actinopterygii	33208|Metazoa	L	K02A2.6-like	-	-	-	-	-	-	-	-	-	-	-	-	Asp_protease_2,Chromo,Glycoprotein_B,RVT_1,Retrotrans_gag,gag-asp_proteas,rve
048573.1:27633636-27647745	NC_048573.1:27633636-27647745_6	7918.ENSLOCP00000021653	1.63E-121	353	28N8N@1|root,2QUTZ@2759|Eukaryota,39XUZ@33154|Opisthokonta,3BIC8@33208|Metazoa,3D1M8@33213|Bilateria,48DCS@7711|Chordata,49178@7742|Vertebrata,4A57R@7898|Actinopterygii	33208|Metazoa	S	Transposase	-	-	-	-	-	-	-	-	-	-	-	-	DDE_3,HTH_23,HTH_Tnp_Tc3_2
048573.1:27915616-28099295	NC_048573.1:27915616-28099295_33	7955.ENSDARP00000109033	0	944	COG2801@1|root,KOG0017@2759|Eukaryota,38F42@33154|Opisthokonta,3BA5H@33208|Metazoa,3E5BZ@33213|Bilateria,48QR2@7711|Chordata,49MAS@7742|Vertebrata,4A2QN@7898|Actinopterygii	33208|Metazoa	L	K02A2.6-like	-	-	-	-	-	-	-	-	-	-	-	-	Asp_protease_2,Chromo,Glycoprotein_B,RVT_1,Retrotrans_gag,gag-asp_proteas,rve
048573.1:39640879-39675631	NC_048573.1:39640879-39675631_48	7918.ENSLOCP00000021653	4.05E-215	596	28N8N@1|root,2QUTZ@2759|Eukaryota,39XUZ@33154|Opisthokonta,3BIC8@33208|Metazoa,3D1M8@33213|Bilateria,48DCS@7711|Chordata,49178@7742|Vertebrata,4A57R@7898|Actinopterygii	33208|Metazoa	S	Transposase	-	-	-	-	-	-	-	-	-	-	-	-	DDE_3,HTH_23,HTH_Tnp_Tc3_2
048573.1:40844047-40866839	NC_048573.1:40844047-40866839_32	8090.ENSORLP00000019058	1.24E-38	141	KOG4740@1|root,KOG4740@2759|Eukaryota,3A14S@33154|Opisthokonta,3BPYG@33208|Metazoa,3D6ZJ@33213|Bilateria,48G8B@7711|Chordata,49DA1@7742|Vertebrata,4A73B@7898|Actinopterygii	33208|Metazoa	S	Transposase	-	-	-	-	-	-	-	-	-	-	-	-	DDE_3,HTH_23,HTH_29,HTH_38,HTH_Tnp_Tc3_2
048573.1:42021496-42027071	NC_048573.1:42021496-42027071_6	8010.XP_010865156.1	1.99E-127	365	28PSI@1|root,2RYP7@2759|Eukaryota,3A0MJ@33154|Opisthokonta,3BPXI@33208|Metazoa,3D6ZH@33213|Bilateria,48EH7@7711|Chordata,49B60@7742|Vertebrata,4A2XQ@7898|Actinopterygii	33208|Metazoa	S	Grass carp reovirus (GCRV)-induced gene 2o	-	-	-	-	-	-	-	-	-	-	-	-	PARP
048573.1:42871497-42897897	NC_048573.1:42871497-42897897_20	7918.ENSLOCP00000021653	3.19E-190	533	28N8N@1|root,2QUTZ@2759|Eukaryota,39XUZ@33154|Opisthokonta,3BIC8@33208|Metazoa,3D1M8@33213|Bilateria,48DCS@7711|Chordata,49178@7742|Vertebrata,4A57R@7898|Actinopterygii	33208|Metazoa	S	Transposase	-	-	-	-	-	-	-	-	-	-	-	-	DDE_3,HTH_23,HTH_Tnp_Tc3_2
048573.1:52452691-52473256	NC_048573.1:52452691-52473256_7	10141.ENSCPOP00000000471	1.58E-26	100	28K4H@1|root,2QSJ1@2759|Eukaryota,38BWF@33154|Opisthokonta,3BGBV@33208|Metazoa,3CWXT@33213|Bilateria,4869P@7711|Chordata,48WBU@7742|Vertebrata,3J2PQ@40674|Mammalia,35AA0@314146|Euarchontoglires,4PUXZ@9989|Rodentia	33208|Metazoa	K	Cold shock domain-containing protein E1	CSDE1	GO:0000003,GO:0000956,GO:0003006,GO:0003674,GO:0003676,GO:0003723,GO:0003729,GO:0003730,GO:0005488,GO:0005515,GO:0005575,GO:0005622,GO:0005623,GO:0005737,GO:0005794,GO:0005829,GO:0005886,GO:0006139,GO:0006401,GO:0006402,GO:0006417,GO:0006725,GO:0006807,GO:0007275,GO:0007548,GO:0007549,GO:0008150,GO:0008152,GO:0008406,GO:0008584,GO:0009047,GO:0009056,GO:0009057,GO:0009889,GO:0009890,GO:0009892,GO:…	-	-	-	-	-	-	-	-	-	-	CSD,SUZ-C
048573.1:68151271-68179048	NC_048573.1:68151271-68179048_10	7994.ENSAMXP00000026444	1.16E-28	112	28N8N@1|root,2QUTZ@2759|Eukaryota,39XUZ@33154|Opisthokonta,3BIC8@33208|Metazoa,3D1M8@33213|Bilateria,48DCS@7711|Chordata,49178@7742|Vertebrata,4A57R@7898|Actinopterygii	33208|Metazoa	S	Transposase	-	-	-	-	-	-	-	-	-	-	-	-	DDE_3,HTH_Tnp_Tc3_2
048574.1:5729926-5860268	NC_048574.1:5729926-5860268_4	8010.XP_010866169.1	0	1367	KOG0613@1|root,KOG0613@2759|Eukaryota,39MU9@33154|Opisthokonta,3BU2F@33208|Metazoa,3E5IH@33213|Bilateria,48RTC@7711|Chordata,49N6W@7742|Vertebrata,49WNU@7898|Actinopterygii	33208|Metazoa	Z	Belongs to the TRAFAC class TrmE-Era-EngA-EngB-Septin- like GTPase superfamily. Septin GTPase family	-	-	-	-	-	-	-	-	-	-	-	-	AIG1,MMR_HSR1,PRY,SPRY,Septin,fn3
048574.1:9275315-9282255	NC_048574.1:9275315-9282255_11	8010.XP_010869531.1	1.63E-37	134	COG1428@1|root,KOG4235@2759|Eukaryota,38G0J@33154|Opisthokonta,3BMYY@33208|Metazoa,3CW87@33213|Bilateria,48CRT@7711|Chordata,4952G@7742|Vertebrata,4A08Z@7898|Actinopterygii	33208|Metazoa	F	Zgc 110540	-	-	2.7.1.74	ko:K00893	ko00230,ko00240,ko01100,map00230,map00240,map01100	-	R00185,R01666	RC00002,RC00017	ko00000,ko00001,ko01000	-	-	-	dNK
048574.1:13513408-13569059	NC_048574.1:13513408-13569059_80	8010.XP_010869381.1	1.12E-229	666	COG5032@1|root,KOG0905@2759|Eukaryota,39NPW@33154|Opisthokonta,3B9RJ@33208|Metazoa,3CVHF@33213|Bilateria,48965@7711|Chordata,493F3@7742|Vertebrata,49XH6@7898|Actinopterygii	33208|Metazoa	T	SH3 and PX	SH3PXD2B	GO:0000003,GO:0001501,GO:0001503,GO:0001649,GO:0001654,GO:0002051,GO:0002102,GO:0003674,GO:0005488,GO:0005515,GO:0005543,GO:0005575,GO:0005622,GO:0005623,GO:0005737,GO:0005856,GO:0006801,GO:0006996,GO:0007275,GO:0007423,GO:0007507,GO:0008047,GO:0008104,GO:0008150,GO:0008152,GO:0008289,GO:0009653,GO:0009887,GO:0009888,GO:0009893,GO:0009987,GO:0010314,GO:0010468,GO:0010604,GO:0010628,GO:0010638,GO:…	-	-	-	-	-	-	-	-	-	-	PX,SH3_1,SH3_2
048574.1:21542000-21564106	NC_048574.1:21542000-21564106_19	8364.ENSXETP00000063890	3.79E-41	145	2E5W6@1|root,2SCN4@2759|Eukaryota,3AC41@33154|Opisthokonta,3BW0Y@33208|Metazoa,3DC96@33213|Bilateria,48KW4@7711|Chordata,49HCV@7742|Vertebrata	33208|Metazoa	S	Transposase	-	-	-	-	-	-	-	-	-	-	-	-	HTH_Tnp_Tc3_2
048574.1:33257903-33318427	NC_048574.1:33257903-33318427_39	8128.ENSONIP00000026065	8.04E-69	220	28N8N@1|root,2QUTZ@2759|Eukaryota,39XUZ@33154|Opisthokonta,3BIC8@33208|Metazoa,3D1M8@33213|Bilateria,48DCS@7711|Chordata,49178@7742|Vertebrata,4A57R@7898|Actinopterygii	33208|Metazoa	S	Transposase	-	-	-	-	-	-	-	-	-	-	-	-	DDE_3,HTH_23,HTH_Tnp_Tc3_2
048574.1:36104781-36117760	NC_048574.1:36104781-36117760_2	8010.XP_010895411.1	0	1697	COG0553@1|root,KOG0387@2759|Eukaryota,39R4W@33154|Opisthokonta,3BBPI@33208|Metazoa,3CXXE@33213|Bilateria,480TX@7711|Chordata,48XCA@7742|Vertebrata,49QEK@7898|Actinopterygii	33208|Metazoa	KL	Excision repair cross-complementing rodent repair deficiency, complementation group 6-like	ERCC6L	GO:0003674,GO:0003824,GO:0005575,GO:0005622,GO:0005623,GO:0005737,GO:0005829,GO:0008094,GO:0015616,GO:0016462,GO:0016787,GO:0016817,GO:0016818,GO:0016887,GO:0017111,GO:0042623,GO:0044424,GO:0044444,GO:0044464,GO:0140097	3.6.4.12	ko:K20093	-	-	-	-	ko00000,ko01000,ko03036	-	-	-	Helicase_C,SNF2_N
048574.1:39981706-40090045	NC_048574.1:39981706-40090045_12	48698.ENSPFOP00000006948	4.77E-134	421	COG5022@1|root,KOG0161@2759|Eukaryota,38B7G@33154|Opisthokonta,3BA4F@33208|Metazoa,3CRJ1@33213|Bilateria,487JS@7711|Chordata,48Z9F@7742|Vertebrata,49URH@7898|Actinopterygii	33208|Metazoa	Z	Belongs to the TRAFAC class myosin-kinesin ATPase superfamily. Myosin family	MYO18A	GO:0000166,GO:0002376,GO:0002682,GO:0002684,GO:0002694,GO:0002697,GO:0002699,GO:0002791,GO:0002793,GO:0003674,GO:0003779,GO:0003824,GO:0005488,GO:0005515,GO:0005524,GO:0005575,GO:0005622,GO:0005623,GO:0005737,GO:0005793,GO:0005794,GO:0005802,GO:0005856,GO:0005903,GO:0006810,GO:0006900,GO:0006928,GO:0006950,GO:0006952,GO:0006955,GO:0006996,GO:0007010,GO:0007030,GO:0007163,GO:0008092,GO:0008144,GO:…	-	ko:K10362	-	-	-	-	ko00000,ko04131,ko04812	-	-	-	IQ,Myosin_head,Myosin_tail_1,PDZ
048574.1:45003077-45011000	NC_048574.1:45003077-45011000_15	400682.PAC_15701417	1.59E-19	85.9	KOG0151@1|root,KOG0151@2759|Eukaryota,39PUR@33154|Opisthokonta,3B972@33208|Metazoa	33208|Metazoa	A	U2 snRNP-associated SURP	-	GO:0003674,GO:0003676,GO:0003723,GO:0003729,GO:0005488,GO:0005575,GO:0005622,GO:0005623,GO:0005634,GO:0005654,GO:0031974,GO:0031981,GO:0043226,GO:0043227,GO:0043229,GO:0043231,GO:0043233,GO:0044422,GO:0044424,GO:0044428,GO:0044446,GO:0044464,GO:0070013,GO:0097159,GO:1901363	-	ko:K12842	ko03040,map03040	-	-	-	ko00000,ko00001,ko03041	-	-	-	RRM_1,Surp,cwf21
048574.1:47388839-47403411	NC_048574.1:47388839-47403411_27	7918.ENSLOCP00000021653	1.24E-92	279	28N8N@1|root,2QUTZ@2759|Eukaryota,39XUZ@33154|Opisthokonta,3BIC8@33208|Metazoa,3D1M8@33213|Bilateria,48DCS@7711|Chordata,49178@7742|Vertebrata,4A57R@7898|Actinopterygii	33208|Metazoa	S	Transposase	-	-	-	-	-	-	-	-	-	-	-	-	DDE_3,HTH_23,HTH_Tnp_Tc3_2
048574.1:48354636-48393373	NC_048574.1:48354636-48393373_18	7918.ENSLOCP00000021653	6.49E-225	622	28N8N@1|root,2QUTZ@2759|Eukaryota,39XUZ@33154|Opisthokonta,3BIC8@33208|Metazoa,3D1M8@33213|Bilateria,48DCS@7711|Chordata,49178@7742|Vertebrata,4A57R@7898|Actinopterygii	33208|Metazoa	S	Transposase	-	-	-	-	-	-	-	-	-	-	-	-	DDE_3,HTH_23,HTH_Tnp_Tc3_2
048574.1:61517745-61529376	NC_048574.1:61517745-61529376_10	7994.ENSAMXP00000008419	3.95E-40	140	KOG4740@1|root,KOG4740@2759|Eukaryota,3A14S@33154|Opisthokonta,3BPYG@33208|Metazoa,3D6ZJ@33213|Bilateria,48G8B@7711|Chordata,49DA1@7742|Vertebrata,4A73B@7898|Actinopterygii	33208|Metazoa	S	Transposase	-	-	-	-	-	-	-	-	-	-	-	-	DDE_3,HTH_23,HTH_29,HTH_38,HTH_Tnp_Tc3_2
048574.1:61807156-61821865	NC_048574.1:61807156-61821865_12	7955.ENSDARP00000109033	0	921	COG2801@1|root,KOG0017@2759|Eukaryota,38F42@33154|Opisthokonta,3BA5H@33208|Metazoa,3E5BZ@33213|Bilateria,48QR2@7711|Chordata,49MAS@7742|Vertebrata,4A2QN@7898|Actinopterygii	33208|Metazoa	L	K02A2.6-like	-	-	-	-	-	-	-	-	-	-	-	-	Asp_protease_2,Chromo,Glycoprotein_B,RVT_1,Retrotrans_gag,gag-asp_proteas,rve
048574.1:69209181-69221379	NC_048574.1:69209181-69221379_5	7994.ENSAMXP00000026444	9.65E-67	213	28N8N@1|root,2QUTZ@2759|Eukaryota,39XUZ@33154|Opisthokonta,3BIC8@33208|Metazoa,3D1M8@33213|Bilateria,48DCS@7711|Chordata,49178@7742|Vertebrata,4A57R@7898|Actinopterygii	33208|Metazoa	S	Transposase	-	-	-	-	-	-	-	-	-	-	-	-	DDE_3,HTH_Tnp_Tc3_2
048575.1:3683874-3959282	NC_048575.1:3683874-3959282_143	32507.XP_006804245.1	6.21E-215	630	KOG1075@1|root,KOG4308@1|root,KOG1075@2759|Eukaryota,KOG4308@2759|Eukaryota,3A7X5@33154|Opisthokonta,3BTPZ@33208|Metazoa,3D9N3@33213|Bilateria,48H7G@7711|Chordata,49FFY@7742|Vertebrata,4A6MA@7898|Actinopterygii	33208|Metazoa	S	Reverse transcriptase (RNA-dependent DNA polymerase)	-	-	-	-	-	-	-	-	-	-	-	-	DUF1891,RVT_1,V-set
048575.1:7705907-7719204	NC_048575.1:7705907-7719204_13	31033.ENSTRUP00000000139	2.28E-19	85.9	KOG1075@1|root,KOG1075@2759|Eukaryota,3AS99@33154|Opisthokonta	2759|Eukaryota	S	Reverse transcriptase (RNA-dependent DNA polymerase)	-	-	-	-	-	-	-	-	-	-	-	-	DUF1891,RVT_1,V-set
048575.1:20130518-20133776	NC_048575.1:20130518-20133776_2	8010.XP_010883975.1	4.22E-27	108	KOG4836@1|root,KOG4836@2759|Eukaryota,3A3FB@33154|Opisthokonta,3BPG8@33208|Metazoa,3D88A@33213|Bilateria,488YD@7711|Chordata,48XT3@7742|Vertebrata,4A33S@7898|Actinopterygii	33208|Metazoa	S	Translocase of inner mitochondrial membrane 21 homolog (yeast)	TIMM21	GO:0005575,GO:0005622,GO:0005623,GO:0005737,GO:0005739,GO:0005740,GO:0005743,GO:0005744,GO:0006605,GO:0006626,GO:0006810,GO:0006839,GO:0006886,GO:0006996,GO:0007005,GO:0008104,GO:0008150,GO:0008535,GO:0009987,GO:0010257,GO:0015031,GO:0015833,GO:0016020,GO:0016043,GO:0017004,GO:0017038,GO:0019866,GO:0022607,GO:0030150,GO:0031090,GO:0031966,GO:0031967,GO:0031975,GO:0032981,GO:0032991,GO:0033036,GO:…	-	ko:K17796	-	-	-	-	ko00000,ko02000,ko03029	3.A.8.1	-	-	TIM21
048575.1:23635854-23661667	NC_048575.1:23635854-23661667_43	7918.ENSLOCP00000021653	8.25E-169	476	28N8N@1|root,2QUTZ@2759|Eukaryota,39XUZ@33154|Opisthokonta,3BIC8@33208|Metazoa,3D1M8@33213|Bilateria,48DCS@7711|Chordata,49178@7742|Vertebrata,4A57R@7898|Actinopterygii	33208|Metazoa	S	Transposase	-	-	-	-	-	-	-	-	-	-	-	-	DDE_3,HTH_23,HTH_Tnp_Tc3_2
048575.1:36947255-37051787	NC_048575.1:36947255-37051787_36	7955.ENSDARP00000109033	0	1167	COG2801@1|root,KOG0017@2759|Eukaryota,38F42@33154|Opisthokonta,3BA5H@33208|Metazoa,3E5BZ@33213|Bilateria,48QR2@7711|Chordata,49MAS@7742|Vertebrata,4A2QN@7898|Actinopterygii	33208|Metazoa	L	K02A2.6-like	-	-	-	-	-	-	-	-	-	-	-	-	Asp_protease_2,Chromo,Glycoprotein_B,RVT_1,Retrotrans_gag,gag-asp_proteas,rve
048575.1:51492045-51523279	NC_048575.1:51492045-51523279_33	8010.XP_010874561.1	3.14E-299	854	COG5069@1|root,KOG4678@2759|Eukaryota,38GGD@33154|Opisthokonta,3BDR5@33208|Metazoa,3CT6B@33213|Bilateria,484U5@7711|Chordata,493UT@7742|Vertebrata,49TM4@7898|Actinopterygii	33208|Metazoa	Z	Sperm antigen with calponin homology and coiled-coil domains	SPECC1L	GO:0002009,GO:0002165,GO:0005575,GO:0005622,GO:0005623,GO:0005737,GO:0005815,GO:0005829,GO:0005856,GO:0005884,GO:0006928,GO:0006996,GO:0007010,GO:0007026,GO:0007155,GO:0007275,GO:0007444,GO:0007472,GO:0007477,GO:0007525,GO:0007527,GO:0007552,GO:0007560,GO:0008064,GO:0008150,GO:0009653,GO:0009791,GO:0009886,GO:0009887,GO:0009888,GO:0009987,GO:0010171,GO:0010639,GO:0010927,GO:0015629,GO:0015630,GO:…	-	-	-	-	-	-	-	-	-	-	CH
048575.1:55895074-55905515	NC_048575.1:55895074-55905515_3	144197.XP_008286876.1	1.47E-53	175	28MPE@1|root,2QU7E@2759|Eukaryota,38UA3@33154|Opisthokonta,3BKCG@33208|Metazoa,3CTC5@33213|Bilateria,489JT@7711|Chordata,48VMC@7742|Vertebrata,49UVI@7898|Actinopterygii	33208|Metazoa	S	Stanniocalcin 1	STC1	GO:0000003,GO:0000902,GO:0000904,GO:0001501,GO:0001503,GO:0001666,GO:0001885,GO:0001886,GO:0001890,GO:0001893,GO:0002064,GO:0003006,GO:0003158,GO:0003382,GO:0003416,GO:0003417,GO:0003421,GO:0003422,GO:0003674,GO:0005102,GO:0005179,GO:0005488,GO:0005515,GO:0005575,GO:0005576,GO:0005615,GO:0005622,GO:0005623,GO:0005634,GO:0005737,GO:0005886,GO:0006873,GO:0006874,GO:0006875,GO:0006937,GO:0006942,GO:…	-	-	-	-	-	-	-	-	-	-	Stanniocalcin
048575.1:66500422-66510614	NC_048575.1:66500422-66510614_6	8010.XP_010902710.1	1.32E-68	213	2CUQ3@1|root,2RNM8@2759|Eukaryota,3999Y@33154|Opisthokonta,3CDFG@33208|Metazoa,3DUSZ@33213|Bilateria,48N25@7711|Chordata,49J1B@7742|Vertebrata,4A85X@7898|Actinopterygii	33208|Metazoa	S	Transposase	-	-	-	-	-	-	-	-	-	-	-	-	HTH_Tnp_Tc3_2
048575.1:75399995-75403338	NC_048575.1:75399995-75403338_1	8010.XP_010874336.1	1.28E-87	270	KOG4005@1|root,KOG4005@2759|Eukaryota,39V81@33154|Opisthokonta,3BHDV@33208|Metazoa,3D2EV@33213|Bilateria,486F9@7711|Chordata,496QI@7742|Vertebrata,49QDH@7898|Actinopterygii	33208|Metazoa	K	X-box binding protein 1	XBP1	GO:0000122,GO:0000976,GO:0000977,GO:0000978,GO:0000981,GO:0000987,GO:0001012,GO:0001067,GO:0001085,GO:0001101,GO:0001158,GO:0001505,GO:0001525,GO:0001558,GO:0001568,GO:0001678,GO:0001817,GO:0001819,GO:0001820,GO:0001889,GO:0001932,GO:0001933,GO:0001934,GO:0001935,GO:0001944,GO:0002020,GO:0002064,GO:0002070,GO:0002119,GO:0002164,GO:0002237,GO:0002376,GO:0002637,GO:0002639,GO:0002682,GO:0002684,GO:…	-	ko:K09027	ko04141,ko04932,ko05166,map04141,map04932,map05166	-	-	-	ko00000,ko00001,ko03000	-	-	-	bZIP_1,bZIP_2
048575.1:77700776-77725548	NC_048575.1:77700776-77725548_21	109478.XP_005852881.1	6.05E-23	92.4	COG0308@1|root,KOG1046@2759|Eukaryota,38CFG@33154|Opisthokonta,3BD0T@33208|Metazoa,3CUKR@33213|Bilateria,48AUT@7711|Chordata,490VK@7742|Vertebrata,3J9CB@40674|Mammalia,4KYAN@9397|Chiroptera	33208|Metazoa	O	Endoplasmic reticulum aminopeptidase	ERAP1	GO:0001525,GO:0001568,GO:0001944,GO:0002376,GO:0002474,GO:0002483,GO:0002682,GO:0003008,GO:0003013,GO:0003674,GO:0003824,GO:0004175,GO:0004177,GO:0005102,GO:0005126,GO:0005138,GO:0005149,GO:0005151,GO:0005164,GO:0005488,GO:0005515,GO:0005575,GO:0005576,GO:0005622,GO:0005623,GO:0005737,GO:0005783,GO:0005788,GO:0005829,GO:0005886,GO:0006508,GO:0006509,GO:0006518,GO:0006807,GO:0007154,GO:0007165,GO:…	3.4.11.2,3.4.11.3,3.4.11.7,3.4.19.6	ko:K01257,ko:K01306,ko:K09604,ko:K11140,ko:K11141,ko:K13723	ko00480,ko01100,ko04614,ko04640,map00480,map01100,map04614,map04640	-	R00899,R04951	RC00096,RC00141	ko00000,ko00001,ko01000,ko01002,ko04090,ko04131,ko04147	-	-	-	ERAP1_C,Peptidase_M1
048575.1:81558951-81571599	NC_048575.1:81558951-81571599_17	8010.XP_010875269.1	2.93E-46	158	KOG3649@1|root,KOG3649@2759|Eukaryota,396M4@33154|Opisthokonta,3BJAK@33208|Metazoa,3D27A@33213|Bilateria,482GM@7711|Chordata,4952R@7742|Vertebrata,4A0HT@7898|Actinopterygii	33208|Metazoa	S	Follistatin	FST	GO:0000003,GO:0000122,GO:0001501,GO:0001817,GO:0001819,GO:0001942,GO:0002009,GO:0002244,GO:0002376,GO:0002520,GO:0003002,GO:0003006,GO:0003674,GO:0005488,GO:0005515,GO:0005575,GO:0005576,GO:0005615,GO:0005622,GO:0005623,GO:0005634,GO:0005737,GO:0006355,GO:0006357,GO:0007154,GO:0007165,GO:0007166,GO:0007167,GO:0007178,GO:0007275,GO:0007276,GO:0007281,GO:0007292,GO:0007389,GO:0007399,GO:0007417,GO:…	-	ko:K04661	ko04350,map04350	-	-	-	ko00000,ko00001	-	-	-	FOLN,Kazal_2
048575.1:83341427-83361014	NC_048575.1:83341427-83361014_7	9739.XP_004312839.1	5.04E-73	229	COG0480@1|root,KOG0469@2759|Eukaryota,38CUM@33154|Opisthokonta,3BAEX@33208|Metazoa,3CUB5@33213|Bilateria,48038@7711|Chordata,48ZMF@7742|Vertebrata,3JCFE@40674|Mammalia,4IZ6W@91561|Cetartiodactyla	33208|Metazoa	J	Elongation factor	EEF2	GO:0000302,GO:0001101,GO:0001775,GO:0002039,GO:0002244,GO:0002252,GO:0002263,GO:0002274,GO:0002275,GO:0002283,GO:0002366,GO:0002376,GO:0002443,GO:0002444,GO:0002446,GO:0002520,GO:0002931,GO:0003008,GO:0003009,GO:0003012,GO:0003674,GO:0003676,GO:0003723,GO:0003746,GO:0003779,GO:0003824,GO:0003924,GO:0005488,GO:0005515,GO:0005575,GO:0005576,GO:0005622,GO:0005623,GO:0005737,GO:0005829,GO:0005840,GO:…	-	ko:K03234	ko04152,ko04921,map04152,map04921	-	-	-	ko00000,ko00001,ko03012,ko04147	-	-	-	EFG_C,EFG_II,EFG_IV,GTP_EFTU,GTP_EFTU_D2
048575.1:83634384-83698037	NC_048575.1:83634384-83698037_9	10224.XP_006822339.1	6.62E-106	345	KOG1075@1|root,KOG1075@2759|Eukaryota,39N4Q@33154|Opisthokonta,3BSEH@33208|Metazoa,3D91U@33213|Bilateria	33208|Metazoa	S	Reverse transcriptase (RNA-dependent DNA polymerase)	-	-	-	-	-	-	-	-	-	-	-	-	RVT_1
048576.1:7912754-7972543	NC_048576.1:7912754-7972543_19	7918.ENSLOCP00000021653	5.62E-229	632	28N8N@1|root,2QUTZ@2759|Eukaryota,39XUZ@33154|Opisthokonta,3BIC8@33208|Metazoa,3D1M8@33213|Bilateria,48DCS@7711|Chordata,49178@7742|Vertebrata,4A57R@7898|Actinopterygii	33208|Metazoa	S	Transposase	-	-	-	-	-	-	-	-	-	-	-	-	DDE_3,HTH_23,HTH_Tnp_Tc3_2
048576.1:19088756-19100725	NC_048576.1:19088756-19100725_10	8010.XP_010875563.1	3.69E-59	199	COG0204@1|root,KOG2898@2759|Eukaryota,38G7K@33154|Opisthokonta,3BAXG@33208|Metazoa,3CW3W@33213|Bilateria,4858D@7711|Chordata,4915A@7742|Vertebrata,49YX3@7898|Actinopterygii	33208|Metazoa	I	Glycerol-3-phosphate acyltransferase	AGPAT9	GO:0003674,GO:0003824,GO:0003841,GO:0004366,GO:0005575,GO:0005622,GO:0005623,GO:0005737,GO:0005783,GO:0005789,GO:0006629,GO:0006638,GO:0006639,GO:0006641,GO:0006644,GO:0006650,GO:0006654,GO:0006793,GO:0006796,GO:0008150,GO:0008152,GO:0008374,GO:0008610,GO:0008654,GO:0009058,GO:0009966,GO:0009987,GO:0010646,GO:0012505,GO:0016020,GO:0016411,GO:0016740,GO:0016746,GO:0016747,GO:0019432,GO:0019637,GO:…	2.3.1.15	ko:K13506	ko00561,ko00564,ko01100,ko01110,map00561,map00564,map01100,map01110	M00089	R00851,R09380	RC00004,RC00039,RC00041	ko00000,ko00001,ko00002,ko01000,ko01004	-	-	-	Acyltransferase
048576.1:27834303-27850140	NC_048576.1:27834303-27850140_22	7918.ENSLOCP00000021653	6.47E-208	579	28N8N@1|root,2QUTZ@2759|Eukaryota,39XUZ@33154|Opisthokonta,3BIC8@33208|Metazoa,3D1M8@33213|Bilateria,48DCS@7711|Chordata,49178@7742|Vertebrata,4A57R@7898|Actinopterygii	33208|Metazoa	S	Transposase	-	-	-	-	-	-	-	-	-	-	-	-	DDE_3,HTH_23,HTH_Tnp_Tc3_2
048576.1:31905481-31916227	NC_048576.1:31905481-31916227_12	7918.ENSLOCP00000021928	4.92E-48	164	28N8N@1|root,2QUTZ@2759|Eukaryota,39XUZ@33154|Opisthokonta,3BIC8@33208|Metazoa,3D1M8@33213|Bilateria,48DCS@7711|Chordata,49178@7742|Vertebrata,4A57R@7898|Actinopterygii	33208|Metazoa	S	Transposase	-	-	-	-	-	-	-	-	-	-	-	-	DDE_3,HTH_23,HTH_Tnp_Tc3_2
048576.1:44220981-44225623	NC_048576.1:44220981-44225623_5	8083.ENSXMAP00000018033	6.62E-28	112	COG3869@1|root,KOG3581@2759|Eukaryota,38BGZ@33154|Opisthokonta,3BB2K@33208|Metazoa,3CRR7@33213|Bilateria,4801V@7711|Chordata,499RC@7742|Vertebrata,4A1MV@7898|Actinopterygii	33208|Metazoa	C	Creatine kinase	CKM	GO:0003674,GO:0003824,GO:0004111,GO:0005575,GO:0005576,GO:0005615,GO:0005622,GO:0005623,GO:0005737,GO:0005829,GO:0006082,GO:0006520,GO:0006575,GO:0006599,GO:0006600,GO:0006603,GO:0006793,GO:0006796,GO:0006807,GO:0006950,GO:0008150,GO:0008152,GO:0009058,GO:0009266,GO:0009408,GO:0009628,GO:0009987,GO:0016301,GO:0016310,GO:0016740,GO:0016772,GO:0016775,GO:0017144,GO:0019637,GO:0019752,GO:0042396,GO:…	2.7.3.2	ko:K00933	ko00330,ko01100,map00330,map01100	M00047	R01881	RC00002,RC00203	ko00000,ko00001,ko00002,ko01000,ko04147	-	-	-	ATP-gua_Ptrans,ATP-gua_PtransN
048576.1:49167549-49208229	NC_048576.1:49167549-49208229_37	7955.ENSDARP00000109033	0	1598	COG2801@1|root,KOG0017@2759|Eukaryota,38F42@33154|Opisthokonta,3BA5H@33208|Metazoa,3E5BZ@33213|Bilateria,48QR2@7711|Chordata,49MAS@7742|Vertebrata,4A2QN@7898|Actinopterygii	33208|Metazoa	L	K02A2.6-like	-	-	-	-	-	-	-	-	-	-	-	-	Asp_protease_2,Chromo,Glycoprotein_B,RVT_1,Retrotrans_gag,gag-asp_proteas,rve
048576.1:49208284-49209887	NC_048576.1:49208284-49209887_2	7918.ENSLOCP00000021653	6.7E-112	330	28N8N@1|root,2QUTZ@2759|Eukaryota,39XUZ@33154|Opisthokonta,3BIC8@33208|Metazoa,3D1M8@33213|Bilateria,48DCS@7711|Chordata,49178@7742|Vertebrata,4A57R@7898|Actinopterygii	33208|Metazoa	S	Transposase	-	-	-	-	-	-	-	-	-	-	-	-	DDE_3,HTH_23,HTH_Tnp_Tc3_2
048576.1:61724768-61753382	NC_048576.1:61724768-61753382_38	7994.ENSAMXP00000018616	1.45E-38	140	COG0474@1|root,KOG0202@2759|Eukaryota,38B7J@33154|Opisthokonta,3BB7T@33208|Metazoa,3CXA7@33213|Bilateria,47YYX@7711|Chordata,48W9V@7742|Vertebrata,49S59@7898|Actinopterygii	33208|Metazoa	P	ATPase, Ca transporting, cardiac muscle, fast twitch 1	ATP2A1	GO:0000003,GO:0000166,GO:0002064,GO:0002065,GO:0002066,GO:0002119,GO:0002164,GO:0003006,GO:0003008,GO:0003012,GO:0003013,GO:0003015,GO:0003674,GO:0003676,GO:0003677,GO:0003682,GO:0003824,GO:0005215,GO:0005338,GO:0005388,GO:0005488,GO:0005509,GO:0005515,GO:0005524,GO:0005575,GO:0005622,GO:0005623,GO:0005634,GO:0005635,GO:0005737,GO:0005783,GO:0005789,GO:0005793,GO:0006082,GO:0006629,GO:0006631,GO:…	3.6.3.8	ko:K05853	ko04020,ko04022,ko04972,ko05010,map04020,map04022,map04972,map05010	-	-	-	ko00000,ko00001,ko01000	3.A.3.2	-	-	Cation_ATPase,Cation_ATPase_C,Cation_ATPase_N,E1-E2_ATPase,HAD,Hydrolase,Hydrolase_3
048576.1:63298745-63333492	NC_048576.1:63298745-63333492_13	8090.ENSORLP00000002242	2.27E-273	790	KOG1075@1|root,KOG1075@2759|Eukaryota,39MT6@33154|Opisthokonta,3BKSP@33208|Metazoa,3E5HK@33213|Bilateria,48J71@7711|Chordata,49FH1@7742|Vertebrata,4A6VG@7898|Actinopterygii	33208|Metazoa	S	Reverse transcriptase (RNA-dependent DNA polymerase)	-	-	-	-	-	-	-	-	-	-	-	-	RVT_1
048576.1:69659317-69683445	NC_048576.1:69659317-69683445_27	7918.ENSLOCP00000021653	2.25E-203	566	28N8N@1|root,2QUTZ@2759|Eukaryota,39XUZ@33154|Opisthokonta,3BIC8@33208|Metazoa,3D1M8@33213|Bilateria,48DCS@7711|Chordata,49178@7742|Vertebrata,4A57R@7898|Actinopterygii	33208|Metazoa	S	Transposase	-	-	-	-	-	-	-	-	-	-	-	-	DDE_3,HTH_23,HTH_Tnp_Tc3_2
048576.1:70034403-70046187	NC_048576.1:70034403-70046187_23	7070.TC010748-PA	1.18E-32	129	2CXRP@1|root,2RZ9M@2759|Eukaryota,3A84X@33154|Opisthokonta,3BTAV@33208|Metazoa,3DA8J@33213|Bilateria,429U5@6656|Arthropoda,3SP0B@50557|Insecta	33208|Metazoa	S	DDE superfamily endonuclease	-	GO:0005575,GO:0005622,GO:0005623,GO:0005634,GO:0043226,GO:0043227,GO:0043229,GO:0043231,GO:0044424,GO:0044464	-	-	-	-	-	-	-	-	-	-	DDE_3,HTH_38,HTH_Tnp_Tc3_2
048576.1:71411522-71420923	NC_048576.1:71411522-71420923_5	10224.XP_002740964.1	3.36E-32	116	COG1100@1|root,KOG0070@2759|Eukaryota,38BDM@33154|Opisthokonta,3BC0T@33208|Metazoa,3CRK7@33213|Bilateria	33208|Metazoa	U	GTP binding	arf-1.2	GO:0000003,GO:0000278,GO:0000280,GO:0000281,GO:0000910,GO:0001505,GO:0001654,GO:0001745,GO:0002682,GO:0003006,GO:0003674,GO:0003824,GO:0003924,GO:0005575,GO:0005622,GO:0005623,GO:0005737,GO:0005783,GO:0005794,GO:0005795,GO:0005886,GO:0006810,GO:0006836,GO:0006886,GO:0006892,GO:0006893,GO:0006897,GO:0006996,GO:0007005,GO:0007049,GO:0007112,GO:0007140,GO:0007154,GO:0007165,GO:0007264,GO:0007265,GO:…	-	ko:K07937	ko04072,ko04144,ko05110,ko05134,map04072,map04144,map05110,map05134	-	-	-	ko00000,ko00001,ko04031,ko04131,ko04147	-	-	-	Arf
048576.1:75631055-75637902	NC_048576.1:75631055-75637902_5	8010.XP_010895047.1	1.78E-241	670	KOG4006@1|root,KOG4006@2759|Eukaryota,39RN2@33154|Opisthokonta,3BA2U@33208|Metazoa,3CSD4@33213|Bilateria,480U2@7711|Chordata,494PN@7742|Vertebrata,49ZMC@7898|Actinopterygii	33208|Metazoa	T	Transducer of ERBB2, 2	TOB2	GO:0000003,GO:0001708,GO:0002682,GO:0002683,GO:0002761,GO:0002762,GO:0003006,GO:0003674,GO:0003712,GO:0003714,GO:0005102,GO:0005488,GO:0005515,GO:0005575,GO:0005622,GO:0005623,GO:0005634,GO:0005737,GO:0005829,GO:0007275,GO:0007276,GO:0007283,GO:0007292,GO:0007530,GO:0008134,GO:0008150,GO:0008285,GO:0009889,GO:0009890,GO:0009892,GO:0009987,GO:0010468,GO:0010556,GO:0010558,GO:0010605,GO:0010720,GO:…	-	ko:K14443	ko03018,map03018	-	-	-	ko00000,ko00001,ko03019	-	-	-	BTG,PAM2
048576.1:77109774-77121214	NC_048576.1:77109774-77121214_12	144197.XP_008281981.1	9.01E-36	130	COG1960@1|root,KOG0138@2759|Eukaryota,38DVA@33154|Opisthokonta,3BDX3@33208|Metazoa,3CZY8@33213|Bilateria,4885G@7711|Chordata,495H4@7742|Vertebrata,49SD3@7898|Actinopterygii	33208|Metazoa	E	glutaryl-Coenzyme A dehydrogenase	GCDH	GO:0000062,GO:0000166,GO:0003674,GO:0003824,GO:0003995,GO:0004361,GO:0005488,GO:0005575,GO:0005622,GO:0005623,GO:0005737,GO:0005739,GO:0005759,GO:0006082,GO:0006139,GO:0006163,GO:0006164,GO:0006520,GO:0006553,GO:0006554,GO:0006568,GO:0006575,GO:0006576,GO:0006586,GO:0006629,GO:0006631,GO:0006635,GO:0006637,GO:0006725,GO:0006732,GO:0006753,GO:0006790,GO:0006793,GO:0006796,GO:0006807,GO:0008150,GO:…	1.3.8.6	ko:K00252	ko00071,ko00310,ko00362,ko00380,ko01100,ko01120,ko01130,map00071,map00310,map00362,map00380,map01100,map01120,map01130	M00032	R02487,R02488,R10074	RC00052,RC00156	ko00000,ko00001,ko00002,ko01000	-	-	-	Acyl-CoA_dh_1,Acyl-CoA_dh_M,Acyl-CoA_dh_N
048577.1:3533508-3554061	NC_048577.1:3533508-3554061_8	8010.XP_010902279.1	4.69E-43	157	COG0847@1|root,KOG2248@2759|Eukaryota,3AP22@33154|Opisthokonta,3C1PJ@33208|Metazoa,3DH8D@33213|Bilateria,48KA4@7711|Chordata,49GX0@7742|Vertebrata,4A7TF@7898|Actinopterygii	33208|Metazoa	A	RNA recognition motif	-	-	-	ko:K14570	ko03008,map03008	-	-	-	ko00000,ko00001,ko01000,ko03009	-	-	-	RRM_1
048577.1:12596679-12604679	NC_048577.1:12596679-12604679_5	8010.XP_010871079.1	1.95E-65	215	KOG2674@1|root,KOG2674@2759|Eukaryota,38F9Z@33154|Opisthokonta,3BDGB@33208|Metazoa,3CW10@33213|Bilateria,48B4V@7711|Chordata,491ZE@7742|Vertebrata,49U4X@7898|Actinopterygii	33208|Metazoa	UZ	Cysteine protease required for the cytoplasm to vacuole transport (Cvt) and autophagy	ATG4D	GO:0000045,GO:0000422,GO:0003674,GO:0003824,GO:0004175,GO:0004197,GO:0005575,GO:0005622,GO:0005623,GO:0005737,GO:0005829,GO:0006464,GO:0006497,GO:0006501,GO:0006508,GO:0006605,GO:0006612,GO:0006807,GO:0006810,GO:0006886,GO:0006914,GO:0006996,GO:0007005,GO:0007033,GO:0008104,GO:0008150,GO:0008152,GO:0008233,GO:0008234,GO:0009056,GO:0009058,GO:0009059,GO:0009987,GO:0015031,GO:0015833,GO:0016043,GO:…	-	ko:K08342	ko04136,ko04138,ko04140,map04136,map04138,map04140	-	-	-	ko00000,ko00001,ko01000,ko01002,ko03029,ko04131	-	-	-	Peptidase_C54
048577.1:13665401-13672204	NC_048577.1:13665401-13672204_5	8010.XP_010871151.1	1.07E-56	186	COG0003@1|root,KOG2825@2759|Eukaryota,38BC4@33154|Opisthokonta,3BBDN@33208|Metazoa,3CSBR@33213|Bilateria,484XK@7711|Chordata,4909D@7742|Vertebrata,4A07X@7898|Actinopterygii	33208|Metazoa	P	ATPase required for the post-translational delivery of tail-anchored (TA) proteins to the endoplasmic reticulum. Recognizes and selectively binds the transmembrane domain of TA proteins in the cytosol. This complex then targets to the endoplasmic reticulum by membrane-bound receptors, where the tail- anchored protein is released for insertion. This process is regulated by ATP binding and hydrolys…	ASNA1	GO:0002791,GO:0002793,GO:0003674,GO:0003824,GO:0005215,GO:0005488,GO:0005515,GO:0005575,GO:0005622,GO:0005623,GO:0005634,GO:0005730,GO:0005737,GO:0005783,GO:0005789,GO:0006810,GO:0006811,GO:0006820,GO:0006950,GO:0006986,GO:0006996,GO:0007029,GO:0007154,GO:0007165,GO:0007275,GO:0007399,GO:0007416,GO:0008104,GO:0008150,GO:0008509,GO:0009636,GO:0009987,GO:0010033,GO:0010256,GO:0010646,GO:0010647,GO:…	3.6.3.16	ko:K01551	-	-	-	-	ko00000,ko01000,ko02000	3.A.19.1,3.A.21.1,3.A.4.1	-	-	ArsA_ATPase
048577.1:20230786-20244551	NC_048577.1:20230786-20244551_25	7994.ENSAMXP00000008419	1.55E-25	102	KOG4740@1|root,KOG4740@2759|Eukaryota,3A14S@33154|Opisthokonta,3BPYG@33208|Metazoa,3D6ZJ@33213|Bilateria,48G8B@7711|Chordata,49DA1@7742|Vertebrata,4A73B@7898|Actinopterygii	33208|Metazoa	S	Transposase	-	-	-	-	-	-	-	-	-	-	-	-	DDE_3,HTH_23,HTH_29,HTH_38,HTH_Tnp_Tc3_2
048577.1:21072151-21099165	NC_048577.1:21072151-21099165_38	7918.ENSLOCP00000021653	1.04E-197	551	28N8N@1|root,2QUTZ@2759|Eukaryota,39XUZ@33154|Opisthokonta,3BIC8@33208|Metazoa,3D1M8@33213|Bilateria,48DCS@7711|Chordata,49178@7742|Vertebrata,4A57R@7898|Actinopterygii	33208|Metazoa	S	Transposase	-	-	-	-	-	-	-	-	-	-	-	-	DDE_3,HTH_23,HTH_Tnp_Tc3_2
048577.1:31592188-31609185	NC_048577.1:31592188-31609185_14	7918.ENSLOCP00000021653	2.53E-222	615	28N8N@1|root,2QUTZ@2759|Eukaryota,39XUZ@33154|Opisthokonta,3BIC8@33208|Metazoa,3D1M8@33213|Bilateria,48DCS@7711|Chordata,49178@7742|Vertebrata,4A57R@7898|Actinopterygii	33208|Metazoa	S	Transposase	-	-	-	-	-	-	-	-	-	-	-	-	DDE_3,HTH_23,HTH_Tnp_Tc3_2
048577.1:36412876-36443066	NC_048577.1:36412876-36443066_17	7070.TC010748-PA	1.28E-43	157	2CXRP@1|root,2RZ9M@2759|Eukaryota,3A84X@33154|Opisthokonta,3BTAV@33208|Metazoa,3DA8J@33213|Bilateria,429U5@6656|Arthropoda,3SP0B@50557|Insecta	33208|Metazoa	S	DDE superfamily endonuclease	-	GO:0005575,GO:0005622,GO:0005623,GO:0005634,GO:0043226,GO:0043227,GO:0043229,GO:0043231,GO:0044424,GO:0044464	-	-	-	-	-	-	-	-	-	-	DDE_3,HTH_38,HTH_Tnp_Tc3_2
048577.1:41065494-41087292	NC_048577.1:41065494-41087292_24	8364.ENSXETP00000061935	4.81E-28	105	28N8N@1|root,2QUTZ@2759|Eukaryota,39XUZ@33154|Opisthokonta,3BIC8@33208|Metazoa,3D1M8@33213|Bilateria	33208|Metazoa	S	Transposase	-	-	-	-	-	-	-	-	-	-	-	-	DDE_3,HTH_23,HTH_Tnp_Tc3_2
048577.1:44021754-44026664	NC_048577.1:44021754-44026664_7	8010.XP_010873264.1	1.15E-119	357	2A96M@1|root,2RYHW@2759|Eukaryota,39Y37@33154|Opisthokonta,3BHKZ@33208|Metazoa,3CUGQ@33213|Bilateria,485P4@7711|Chordata,4956I@7742|Vertebrata,49W0V@7898|Actinopterygii	33208|Metazoa	T	Erythropoietin receptor	EPOR	GO:0000003,GO:0001101,GO:0001505,GO:0001568,GO:0001570,GO:0001666,GO:0001890,GO:0001893,GO:0001932,GO:0001934,GO:0001944,GO:0003006,GO:0003007,GO:0003205,GO:0003206,GO:0003208,GO:0003229,GO:0003231,GO:0003674,GO:0004888,GO:0004896,GO:0004900,GO:0005488,GO:0005515,GO:0005575,GO:0005576,GO:0005622,GO:0005623,GO:0005737,GO:0005886,GO:0005887,GO:0006873,GO:0006874,GO:0006875,GO:0006950,GO:0007154,GO:…	-	ko:K05079	ko04060,ko04151,ko04630,ko04640,ko05200,map04060,map04151,map04630,map04640,map05200	-	-	-	ko00000,ko00001,ko04050	-	-	-	EpoR_lig-bind,fn3
048577.1:47460375-47465152	NC_048577.1:47460375-47465152_3	8010.XP_010890004.1	4.26E-27	104	KOG2761@1|root,KOG2761@2759|Eukaryota,39TR0@33154|Opisthokonta,3BEXT@33208|Metazoa,3D0I6@33213|Bilateria,48732@7711|Chordata,491YA@7742|Vertebrata,49WNB@7898|Actinopterygii	33208|Metazoa	I	Phosphatidylcholine transfer	PCTP	GO:0003674,GO:0005215,GO:0005319,GO:0005488,GO:0005543,GO:0005548,GO:0005575,GO:0005622,GO:0005623,GO:0005737,GO:0005829,GO:0006066,GO:0006629,GO:0006644,GO:0006650,GO:0006656,GO:0006793,GO:0006796,GO:0006807,GO:0006810,GO:0006811,GO:0006820,GO:0006869,GO:0008150,GO:0008152,GO:0008202,GO:0008203,GO:0008289,GO:0008525,GO:0008610,GO:0008654,GO:0009058,GO:0009987,GO:0010876,GO:0015711,GO:0015748,GO:…	-	-	-	-	-	-	-	-	-	-	START
048577.1:48705713-48724776	NC_048577.1:48705713-48724776_7	7918.ENSLOCP00000021653	2.95E-221	612	28N8N@1|root,2QUTZ@2759|Eukaryota,39XUZ@33154|Opisthokonta,3BIC8@33208|Metazoa,3D1M8@33213|Bilateria,48DCS@7711|Chordata,49178@7742|Vertebrata,4A57R@7898|Actinopterygii	33208|Metazoa	S	Transposase	-	-	-	-	-	-	-	-	-	-	-	-	DDE_3,HTH_23,HTH_Tnp_Tc3_2
048577.1:51405257-51412420	NC_048577.1:51405257-51412420_4	7918.ENSLOCP00000021653	2.15E-179	504	28N8N@1|root,2QUTZ@2759|Eukaryota,39XUZ@33154|Opisthokonta,3BIC8@33208|Metazoa,3D1M8@33213|Bilateria,48DCS@7711|Chordata,49178@7742|Vertebrata,4A57R@7898|Actinopterygii	33208|Metazoa	S	Transposase	-	-	-	-	-	-	-	-	-	-	-	-	DDE_3,HTH_23,HTH_Tnp_Tc3_2
048578.1:3242450-3275774	NC_048578.1:3242450-3275774_22	7955.ENSDARP00000109033	0	1471	COG2801@1|root,KOG0017@2759|Eukaryota,38F42@33154|Opisthokonta,3BA5H@33208|Metazoa,3E5BZ@33213|Bilateria,48QR2@7711|Chordata,49MAS@7742|Vertebrata,4A2QN@7898|Actinopterygii	33208|Metazoa	L	K02A2.6-like	-	-	-	-	-	-	-	-	-	-	-	-	Asp_protease_2,Chromo,Glycoprotein_B,RVT_1,Retrotrans_gag,gag-asp_proteas,rve
048578.1:6039164-6125852	NC_048578.1:6039164-6125852_25	7955.ENSDARP00000109033	0	1102	COG2801@1|root,KOG0017@2759|Eukaryota,38F42@33154|Opisthokonta,3BA5H@33208|Metazoa,3E5BZ@33213|Bilateria,48QR2@7711|Chordata,49MAS@7742|Vertebrata,4A2QN@7898|Actinopterygii	33208|Metazoa	L	K02A2.6-like	-	-	-	-	-	-	-	-	-	-	-	-	Asp_protease_2,Chromo,Glycoprotein_B,RVT_1,Retrotrans_gag,gag-asp_proteas,rve
048578.1:17395671-17399118	NC_048578.1:17395671-17399118_2	8128.ENSONIP00000001444	4.59E-32	120	COG0666@1|root,KOG0504@2759|Eukaryota,38D6J@33154|Opisthokonta,3BGAI@33208|Metazoa,3CT68@33213|Bilateria,48950@7711|Chordata,48WA3@7742|Vertebrata,49UNR@7898|Actinopterygii	33208|Metazoa	S	Ankyrin repeat and SOCS	ASB5	GO:0005575,GO:0005622,GO:0005623,GO:0005737,GO:0005829,GO:0006464,GO:0006807,GO:0008150,GO:0008152,GO:0009987,GO:0019538,GO:0036211,GO:0043170,GO:0043412,GO:0043687,GO:0044237,GO:0044238,GO:0044260,GO:0044267,GO:0044424,GO:0044444,GO:0044464,GO:0071704,GO:1901564	-	ko:K10327	-	-	-	-	ko00000,ko04121	-	-	-	Ank_2,Ank_4,SOCS_box
048578.1:27502546-27535883	NC_048578.1:27502546-27535883_2	8010.XP_010892672.1	2.63E-62	209	KOG2504@1|root,KOG2504@2759|Eukaryota,38CM9@33154|Opisthokonta,3BC6U@33208|Metazoa,3CRTK@33213|Bilateria,47ZZG@7711|Chordata,495IK@7742|Vertebrata,49WJP@7898|Actinopterygii	33208|Metazoa	G	Solute carrier family 16 (monocarboxylic acid transporters), member 2	SLC16A2	GO:0003674,GO:0005215,GO:0005342,GO:0005575,GO:0005623,GO:0005886,GO:0005887,GO:0006725,GO:0006726,GO:0006727,GO:0006810,GO:0006811,GO:0006820,GO:0008028,GO:0008055,GO:0008150,GO:0008152,GO:0008509,GO:0008514,GO:0009058,GO:0009914,GO:0009987,GO:0010817,GO:0015075,GO:0015291,GO:0015318,GO:0015349,GO:0015711,GO:0015718,GO:0015849,GO:0016020,GO:0016021,GO:0018130,GO:0019438,GO:0019748,GO:0022804,GO:…	-	ko:K08187,ko:K08231	ko04919,ko04974,map04919,map04974	-	-	-	ko00000,ko00001,ko02000	2.A.1.13	-	-	MFS_1
048579.1:1020193-1040975	NC_048579.1:1020193-1040975_31	8010.XP_010900671.1	2.14E-149	441	KOG4441@1|root,KOG4441@2759|Eukaryota,38F06@33154|Opisthokonta,3BA6K@33208|Metazoa,3CR56@33213|Bilateria,483UM@7711|Chordata,494TK@7742|Vertebrata,49W0D@7898|Actinopterygii	33208|Metazoa	T	Kelch-like	KLHL40	GO:0000151,GO:0005575,GO:0005622,GO:0005623,GO:0005737,GO:0007275,GO:0007517,GO:0007519,GO:0008150,GO:0009888,GO:0009892,GO:0009893,GO:0009894,GO:0009895,GO:0009896,GO:0009987,GO:0010604,GO:0010605,GO:0014706,GO:0014902,GO:0014904,GO:0019222,GO:0030016,GO:0030017,GO:0030154,GO:0030162,GO:0031323,GO:0031324,GO:0031325,GO:0031329,GO:0031330,GO:0031331,GO:0031396,GO:0031397,GO:0031398,GO:0031399,GO:…	-	ko:K10473	-	-	-	-	ko00000,ko04121	-	-	-	BACK,BTB,Kelch_1
048579.1:1130239-1193950	NC_048579.1:1130239-1193950_38	7955.ENSDARP00000109033	0	1195	COG2801@1|root,KOG0017@2759|Eukaryota,38F42@33154|Opisthokonta,3BA5H@33208|Metazoa,3E5BZ@33213|Bilateria,48QR2@7711|Chordata,49MAS@7742|Vertebrata,4A2QN@7898|Actinopterygii	33208|Metazoa	L	K02A2.6-like	-	-	-	-	-	-	-	-	-	-	-	-	Asp_protease_2,Chromo,Glycoprotein_B,RVT_1,Retrotrans_gag,gag-asp_proteas,rve
048579.1:4154252-4167691	NC_048579.1:4154252-4167691_8	106582.XP_004575319.1	9.94E-59	205	KOG1075@1|root,KOG1075@2759|Eukaryota,3A7X5@33154|Opisthokonta,3BTPZ@33208|Metazoa,3D9N3@33213|Bilateria	33208|Metazoa	S	Ribonuclease H protein	-	-	-	-	-	-	-	-	-	-	-	-	DUF1891,RVT_1
048579.1:16206792-16219123	NC_048579.1:16206792-16219123_18	7918.ENSLOCP00000021653	7.22E-90	276	28N8N@1|root,2QUTZ@2759|Eukaryota,39XUZ@33154|Opisthokonta,3BIC8@33208|Metazoa,3D1M8@33213|Bilateria,48DCS@7711|Chordata,49178@7742|Vertebrata,4A57R@7898|Actinopterygii	33208|Metazoa	S	Transposase	-	-	-	-	-	-	-	-	-	-	-	-	DDE_3,HTH_23,HTH_Tnp_Tc3_2
048579.1:17207282-17226440	NC_048579.1:17207282-17226440_10	31033.ENSTRUP00000025135	1.26E-91	270	28N8N@1|root,2QUTZ@2759|Eukaryota,39XUZ@33154|Opisthokonta,3BIC8@33208|Metazoa,3D1M8@33213|Bilateria,48DCS@7711|Chordata,49178@7742|Vertebrata,4A57R@7898|Actinopterygii	33208|Metazoa	S	Transposase	-	-	-	-	-	-	-	-	-	-	-	-	DDE_3,HTH_23,HTH_Tnp_Tc3_2
048579.1:28246478-28316514	NC_048579.1:28246478-28316514_25	9258.ENSOANP00000031708	7.02E-34	121	2CN3S@1|root,2QTR4@2759|Eukaryota,39NTX@33154|Opisthokonta,3CQCA@33208|Metazoa,3E6I5@33213|Bilateria,48S1F@7711|Chordata,49NGV@7742|Vertebrata,3JNTN@40674|Mammalia	33208|Metazoa	T	Immunoglobulin like	MYOM1	GO:0002791,GO:0002793,GO:0003008,GO:0003012,GO:0003674,GO:0003779,GO:0005198,GO:0005200,GO:0005488,GO:0005515,GO:0005575,GO:0005622,GO:0005623,GO:0005737,GO:0005856,GO:0005859,GO:0006936,GO:0006941,GO:0006996,GO:0007010,GO:0007015,GO:0007154,GO:0007165,GO:0008092,GO:0008150,GO:0008307,GO:0009653,GO:0009893,GO:0009987,GO:0010468,GO:0010604,GO:0010628,GO:0010737,GO:0010927,GO:0015629,GO:0016043,GO:…	-	-	-	-	-	-	-	-	-	-	I-set,fn3
048579.1:31237594-31287177	NC_048579.1:31237594-31287177_33	8364.ENSXETP00000062112	3.51E-43	149	28N8N@1|root,2QUTZ@2759|Eukaryota,39XUZ@33154|Opisthokonta,3BIC8@33208|Metazoa,3D1M8@33213|Bilateria,48DCS@7711|Chordata,49178@7742|Vertebrata	33208|Metazoa	S	Transposase	-	-	-	-	-	-	-	-	-	-	-	-	DDE_3,HTH_23,HTH_Tnp_Tc3_2
048579.1:43641342-43692459	NC_048579.1:43641342-43692459_37	7918.ENSLOCP00000021653	1.44E-206	575	28N8N@1|root,2QUTZ@2759|Eukaryota,39XUZ@33154|Opisthokonta,3BIC8@33208|Metazoa,3D1M8@33213|Bilateria,48DCS@7711|Chordata,49178@7742|Vertebrata,4A57R@7898|Actinopterygii	33208|Metazoa	S	Transposase	-	-	-	-	-	-	-	-	-	-	-	-	DDE_3,HTH_23,HTH_Tnp_Tc3_2
048579.1:48768295-48775451	NC_048579.1:48768295-48775451_6	181119.XP_005533853.1	7.16E-22	92	KOG2432@1|root,KOG2432@2759|Eukaryota,38F00@33154|Opisthokonta,3BD28@33208|Metazoa,3CVK1@33213|Bilateria,480UN@7711|Chordata,48YGN@7742|Vertebrata,4GT89@8782|Aves	33208|Metazoa	S	DENN (AEX-3) domain	DENND6B	GO:0003674,GO:0005085,GO:0005088,GO:0005488,GO:0005515,GO:0005575,GO:0005622,GO:0005623,GO:0005737,GO:0005768,GO:0005829,GO:0008150,GO:0012505,GO:0017016,GO:0017112,GO:0017137,GO:0019899,GO:0031267,GO:0031410,GO:0031982,GO:0043085,GO:0043087,GO:0043226,GO:0043227,GO:0043229,GO:0043547,GO:0044093,GO:0044424,GO:0044444,GO:0044464,GO:0050790,GO:0051020,GO:0051336,GO:0051345,GO:0055037,GO:0065007,GO:…	-	ko:K17654	-	-	-	-	ko00000,ko01000,ko03029	-	-	-	Avl9,DENN,SPA
048579.1:57738534-57739096	NC_048579.1:57738534-57739096_1	8010.XP_010885397.1	1.59E-36	130	2EJGC@1|root,2SPN6@2759|Eukaryota,3AM2P@33154|Opisthokonta,3C0BR@33208|Metazoa,3DGGQ@33213|Bilateria,48JV8@7711|Chordata,49GU7@7742|Vertebrata,4A7JV@7898|Actinopterygii	33208|Metazoa	-	-	-	-	2.4.2.30	ko:K15259	-	-	-	-	ko00000,ko01000	-	-	-	-
048579.1:57959580-57965064	NC_048579.1:57959580-57965064_7	8010.XP_010902136.1	5.29E-96	291	2C8C6@1|root,2SR2E@2759|Eukaryota,3ANQQ@33154|Opisthokonta,3C1I0@33208|Metazoa,3DHPA@33213|Bilateria,48KAN@7711|Chordata,49H2Q@7742|Vertebrata,4A7RQ@7898|Actinopterygii	33208|Metazoa	S	Bcl-2-like protein	-	-	-	-	-	-	-	-	-	-	-	-	-
048579.1:69083191-69087692	NC_048579.1:69083191-69087692_6	8090.ENSORLP00000013570	1.07E-12	65.1	KOG0416@1|root,KOG0416@2759|Eukaryota,38ZQK@33154|Opisthokonta,3BCA8@33208|Metazoa,3CT97@33213|Bilateria,488SH@7711|Chordata,48Z3G@7742|Vertebrata,49X7Y@7898|Actinopterygii	33208|Metazoa	O	ubiquitin-conjugating enzyme	UBE2H	GO:0000209,GO:0003674,GO:0003824,GO:0004842,GO:0005488,GO:0005515,GO:0005575,GO:0005622,GO:0005623,GO:0005737,GO:0005829,GO:0006464,GO:0006508,GO:0006511,GO:0006807,GO:0008150,GO:0008152,GO:0009056,GO:0009057,GO:0009987,GO:0010498,GO:0016567,GO:0016740,GO:0019538,GO:0019787,GO:0019899,GO:0019941,GO:0030163,GO:0031625,GO:0032446,GO:0036211,GO:0043161,GO:0043170,GO:0043412,GO:0043632,GO:0044237,GO:…	2.3.2.23	ko:K10576	ko04120,map04120	-	-	-	ko00000,ko00001,ko01000,ko04121	-	-	-	UQ_con
048579.1:72421569-72426957	NC_048579.1:72421569-72426957_1	8010.XP_010893457.1	2.27E-107	321	KOG2579@1|root,KOG2579@2759|Eukaryota,38HZH@33154|Opisthokonta,3BM3I@33208|Metazoa,3CU6C@33213|Bilateria,485ZF@7711|Chordata,4938R@7742|Vertebrata,49R0Z@7898|Actinopterygii	33208|Metazoa	S	Fibrinogen-like 2	FGL2	GO:0001775,GO:0002252,GO:0002263,GO:0002274,GO:0002275,GO:0002283,GO:0002366,GO:0002376,GO:0002443,GO:0002444,GO:0002446,GO:0003674,GO:0005575,GO:0005576,GO:0005577,GO:0005615,GO:0005622,GO:0005623,GO:0005737,GO:0006810,GO:0006887,GO:0006955,GO:0008047,GO:0008150,GO:0009893,GO:0009986,GO:0009987,GO:0010604,GO:0010952,GO:0012505,GO:0016192,GO:0016504,GO:0019222,GO:0030141,GO:0030162,GO:0030234,GO:…	-	-	-	-	-	-	-	-	-	-	Fibrinogen_C
048580.1:8170589-8191496	NC_048580.1:8170589-8191496_14	8083.ENSXMAP00000019927	1.11E-55	196	KOG1075@1|root,KOG1075@2759|Eukaryota,39Y6T@33154|Opisthokonta,3BEGN@33208|Metazoa,3CZ7K@33213|Bilateria,48DPU@7711|Chordata,49ADZ@7742|Vertebrata,4A4QB@7898|Actinopterygii	33208|Metazoa	S	Ribonuclease H protein	-	-	-	-	-	-	-	-	-	-	-	-	Exo_endo_phos_2,RVT_1
048580.1:7238568-7253802	NC_048580.1:7238568-7253802_14	144197.XP_008292169.1	1.89E-36	128	COG5126@1|root,KOG0034@2759|Eukaryota,38D4P@33154|Opisthokonta,3B999@33208|Metazoa,3CY9Q@33213|Bilateria,481NV@7711|Chordata,48X3P@7742|Vertebrata,4A1DT@7898|Actinopterygii	33208|Metazoa	T	Protein phosphatase 3 (formerly 2B), regulatory s1ubunit B, alpha isoform, b	WDR92	GO:0003674,GO:0003824,GO:0004721,GO:0005488,GO:0005509,GO:0005575,GO:0005622,GO:0005623,GO:0005737,GO:0005829,GO:0006464,GO:0006470,GO:0006793,GO:0006796,GO:0006807,GO:0008150,GO:0008152,GO:0009987,GO:0016311,GO:0016787,GO:0016788,GO:0016791,GO:0019538,GO:0036211,GO:0042578,GO:0043167,GO:0043169,GO:0043170,GO:0043412,GO:0044237,GO:0044238,GO:0044260,GO:0044267,GO:0044424,GO:0044444,GO:0044464,GO:…	-	ko:K06268	ko04010,ko04020,ko04022,ko04114,ko04218,ko04310,ko04360,ko04370,ko04380,ko04650,ko04658,ko04659,ko04660,ko04662,ko04720,ko04724,ko04921,ko04922,ko04924,ko05010,ko05014,ko05031,ko05152,ko05166,ko05167,map04010,map04020,map04022,map04114,map04218,map04310,map04360,map04370,map04380,map04650,map04658,map04659,map04660,map04662,map04720,map04724,map04921,map04922,map04924,map05010,map05014,map05031,m…	-	-	-	ko00000,ko00001,ko01009	-	-	-	EF-hand_1,EF-hand_5,EF-hand_7,WD40
048580.1:12274801-12279770	NC_048580.1:12274801-12279770_3	8010.XP_010862609.1	3.21E-290	828	2CMVY@1|root,2QS9E@2759|Eukaryota,3AGM2@33154|Opisthokonta,3BYJZ@33208|Metazoa,3DDJ2@33213|Bilateria,48IGU@7711|Chordata,49F05@7742|Vertebrata,4A68K@7898|Actinopterygii	33208|Metazoa	S	PRY	-	-	-	ko:K12800	ko04217,ko04621,ko05133,ko05164,map04217,map04621,map05133,map05164	-	-	-	ko00000,ko00001,ko04131	-	-	-	FISNA,LRR_6,NACHT,PRY,PYRIN,SPRY
048580.1:13686240-13697502	NC_048580.1:13686240-13697502_6	8010.XP_010893902.1	4.2E-73	233	COG5146@1|root,KOG2201@2759|Eukaryota,38BIM@33154|Opisthokonta,3BFZP@33208|Metazoa,3CSDT@33213|Bilateria,47ZF5@7711|Chordata,4903Y@7742|Vertebrata,4A2K2@7898|Actinopterygii	33208|Metazoa	H	Pantothenate kinase	PANK1	GO:0000003,GO:0000278,GO:0002009,GO:0002165,GO:0003006,GO:0003674,GO:0003824,GO:0004594,GO:0005575,GO:0005622,GO:0005623,GO:0005634,GO:0005737,GO:0005768,GO:0005819,GO:0005829,GO:0005856,GO:0005886,GO:0006139,GO:0006163,GO:0006164,GO:0006725,GO:0006732,GO:0006753,GO:0006793,GO:0006796,GO:0006807,GO:0006950,GO:0006979,GO:0007049,GO:0007059,GO:0007275,GO:0007276,GO:0007281,GO:0007283,GO:0007292,GO:…	2.7.1.33	ko:K09680	ko00770,ko01100,map00770,map01100	M00120	R02971,R03018,R04391	RC00002,RC00017	ko00000,ko00001,ko00002,ko01000	-	-	-	Fumble
048580.1:20679050-20681235	NC_048580.1:20679050-20681235_4	8010.XP_010887172.1	1.6E-22	96.3	29WM8@1|root,2RXPT@2759|Eukaryota,39Y2R@33154|Opisthokonta,3BI6Z@33208|Metazoa,3CUQU@33213|Bilateria,484KN@7711|Chordata,4990I@7742|Vertebrata,4A2XP@7898|Actinopterygii	33208|Metazoa	S	Chromosome 16 open reading frame 93	C16orf93	-	-	-	-	-	-	-	-	-	-	-	CLAMP
048580.1:23053857-23070702	NC_048580.1:23053857-23070702_1	8083.ENSXMAP00000020420	9.57E-44	158	KOG1075@1|root,KOG1075@2759|Eukaryota,3A7X5@33154|Opisthokonta,3BTPZ@33208|Metazoa,3D9N3@33213|Bilateria,48H7G@7711|Chordata,49FFY@7742|Vertebrata,4A6MA@7898|Actinopterygii	33208|Metazoa	S	Reverse transcriptase (RNA-dependent DNA polymerase)	-	-	-	-	-	-	-	-	-	-	-	-	DUF1891,RVT_1,V-set
048580.1:27645464-27661310	NC_048580.1:27645464-27661310_15	13735.ENSPSIP00000002537	1.32E-59	192	COG0474@1|root,KOG0202@2759|Eukaryota,38B7J@33154|Opisthokonta,3BB7T@33208|Metazoa,3CXA7@33213|Bilateria,47YYX@7711|Chordata,48W9V@7742|Vertebrata,4CBQ7@8459|Testudines	33208|Metazoa	P	positive regulation of endoplasmic reticulum calcium ion concentration	ATP2A2	GO:0000003,GO:0000166,GO:0001505,GO:0001664,GO:0002026,GO:0002027,GO:0002064,GO:0002065,GO:0002066,GO:0002119,GO:0002164,GO:0002237,GO:0003006,GO:0003008,GO:0003012,GO:0003013,GO:0003015,GO:0003299,GO:0003300,GO:0003674,GO:0003676,GO:0003677,GO:0003682,GO:0003824,GO:0005102,GO:0005215,GO:0005388,GO:0005488,GO:0005509,GO:0005515,GO:0005524,GO:0005575,GO:0005622,GO:0005623,GO:0005634,GO:0005635,GO:…	3.6.3.8	ko:K05853	ko04020,ko04022,ko04972,ko05010,map04020,map04022,map04972,map05010	-	-	-	ko00000,ko00001,ko01000	3.A.3.2	-	-	Cation_ATPase,Cation_ATPase_C,Cation_ATPase_N,E1-E2_ATPase,HAD,Hydrolase,Hydrolase_3
048580.1:32435645-32462806	NC_048580.1:32435645-32462806_14	8364.ENSXETP00000061035	6.23E-48	162	2E5W6@1|root,2SCN4@2759|Eukaryota,3AC41@33154|Opisthokonta,3BW0Y@33208|Metazoa,3DC96@33213|Bilateria,48KW4@7711|Chordata,49HCV@7742|Vertebrata	33208|Metazoa	S	Transposase	-	-	-	-	-	-	-	-	-	-	-	-	HTH_Tnp_Tc3_2
048580.1:34055773-34064383	NC_048580.1:34055773-34064383_4	8153.XP_005942774.1	1.06E-26	99.8	KOG1052@1|root,KOG1052@2759|Eukaryota	2759|Eukaryota	U	ionotropic glutamate receptor activity	-	GO:0005575,GO:0005623,GO:0005886,GO:0016020,GO:0044425,GO:0044456,GO:0044459,GO:0044464,GO:0045202,GO:0045211,GO:0071944,GO:0097060,GO:0098590,GO:0098794	-	ko:K05202,ko:K05313	ko04080,ko04724,map04080,map04724	-	-	-	ko00000,ko00001,ko04040	1.A.10.1.11,1.A.10.1.14,1.A.10.1.15,1.A.10.1.16,1.A.10.1.17	-	-	ANF_receptor,Lig_chan,Lig_chan-Glu_bd
048580.1:40527927-40614259	NC_048580.1:40527927-40614259_106	8090.ENSORLP00000005431	2.46E-82	252	28N8N@1|root,2QUTZ@2759|Eukaryota,39XUZ@33154|Opisthokonta,3BIC8@33208|Metazoa,3D1M8@33213|Bilateria,48DCS@7711|Chordata,49AIX@7742|Vertebrata,4A9GW@7898|Actinopterygii	33208|Metazoa	S	Transposase	-	-	-	-	-	-	-	-	-	-	-	-	DDE_3,HTH_Tnp_Tc3_2
048580.1:42335687-42364396	NC_048580.1:42335687-42364396_31	31033.ENSTRUP00000011457	7.6E-38	133	KOG1075@1|root,KOG1075@2759|Eukaryota,3A7X5@33154|Opisthokonta,3BTPZ@33208|Metazoa,3D9N3@33213|Bilateria,48JWQ@7711|Chordata,49GTA@7742|Vertebrata,4A7S0@7898|Actinopterygii	33208|Metazoa	S	Ribonuclease H protein	-	-	-	-	-	-	-	-	-	-	-	-	DUF1891,RVT_1,V-set
048580.1:43578536-43599139	NC_048580.1:43578536-43599139_32	7918.ENSLOCP00000021653	1.09E-119	349	28N8N@1|root,2QUTZ@2759|Eukaryota,39XUZ@33154|Opisthokonta,3BIC8@33208|Metazoa,3D1M8@33213|Bilateria,48DCS@7711|Chordata,49178@7742|Vertebrata,4A57R@7898|Actinopterygii	33208|Metazoa	S	Transposase	-	-	-	-	-	-	-	-	-	-	-	-	DDE_3,HTH_23,HTH_Tnp_Tc3_2
048580.1:45562469-45569742	NC_048580.1:45562469-45569742_3	9823.ENSSSCP00000000230	1.21E-16	77.4	KOG3564@1|root,KOG3564@2759|Eukaryota,38ECX@33154|Opisthokonta,3BHC4@33208|Metazoa,3CZ68@33213|Bilateria,480U5@7711|Chordata,491HS@7742|Vertebrata,3JAY3@40674|Mammalia,4J7W4@91561|Cetartiodactyla	33208|Metazoa	T	Rac GTPase-activating protein	RACGAP1	GO:0000003,GO:0000022,GO:0000070,GO:0000226,GO:0000278,GO:0000280,GO:0000281,GO:0000819,GO:0000902,GO:0000904,GO:0000910,GO:0000912,GO:0000915,GO:0001654,GO:0001709,GO:0001745,GO:0002376,GO:0002478,GO:0002495,GO:0002504,GO:0003674,GO:0005096,GO:0005488,GO:0005515,GO:0005543,GO:0005547,GO:0005575,GO:0005622,GO:0005623,GO:0005634,GO:0005654,GO:0005737,GO:0005819,GO:0005829,GO:0005856,GO:0005886,GO:…	-	ko:K16733	-	-	-	-	ko00000,ko03036,ko04131	-	-	-	C1_1,RhoGAP
048580.1:45617125-45627801	NC_048580.1:45617125-45627801_10	7994.ENSAMXP00000026444	3.5E-96	293	28N8N@1|root,2QUTZ@2759|Eukaryota,39XUZ@33154|Opisthokonta,3BIC8@33208|Metazoa,3D1M8@33213|Bilateria,48DCS@7711|Chordata,49178@7742|Vertebrata,4A57R@7898|Actinopterygii	33208|Metazoa	S	Transposase	-	-	-	-	-	-	-	-	-	-	-	-	DDE_3,HTH_Tnp_Tc3_2
048580.1:45885240-45909662	NC_048580.1:45885240-45909662_22	31033.ENSTRUP00000008227	2.54E-52	179	KOG1075@1|root,KOG1075@2759|Eukaryota,3A7X5@33154|Opisthokonta,3BTPZ@33208|Metazoa,3D9N3@33213|Bilateria,48JWQ@7711|Chordata,49GTA@7742|Vertebrata,4A7S0@7898|Actinopterygii	33208|Metazoa	S	Ribonuclease H protein	-	-	-	-	-	-	-	-	-	-	-	-	DUF1891,RVT_1,V-set
048580.1:49066331-49076265	NC_048580.1:49066331-49076265_5	48698.ENSPFOP00000004162	2.11E-29	113	KOG4740@1|root,KOG4740@2759|Eukaryota,3A14S@33154|Opisthokonta,3BPYG@33208|Metazoa,3D6ZJ@33213|Bilateria,48G8B@7711|Chordata,49DA1@7742|Vertebrata,4A73B@7898|Actinopterygii	33208|Metazoa	S	Transposase	-	-	-	-	-	-	-	-	-	-	-	-	DDE_3,HTH_23,HTH_29,HTH_38,HTH_Tnp_Tc3_2
048580.1:49745046-49778434	NC_048580.1:49745046-49778434_22	8010.XP_010889752.1	8.8E-226	680	KOG0689@1|root,KOG4240@1|root,KOG0689@2759|Eukaryota,KOG4240@2759|Eukaryota,39ZK5@33154|Opisthokonta,3BMWV@33208|Metazoa,3CWH7@33213|Bilateria,48C1F@7711|Chordata,49A4K@7742|Vertebrata,4A0DN@7898|Actinopterygii	33208|Metazoa	T	Si dkey-65j6.2	-	-	-	-	-	-	-	-	-	-	-	-	RhoGEF
048580.1:52649499-52687625	NC_048580.1:52649499-52687625_18	7918.ENSLOCP00000021653	4.48E-124	360	28N8N@1|root,2QUTZ@2759|Eukaryota,39XUZ@33154|Opisthokonta,3BIC8@33208|Metazoa,3D1M8@33213|Bilateria,48DCS@7711|Chordata,49178@7742|Vertebrata,4A57R@7898|Actinopterygii	33208|Metazoa	S	Transposase	-	-	-	-	-	-	-	-	-	-	-	-	DDE_3,HTH_23,HTH_Tnp_Tc3_2
048580.1:52880607-52888252	NC_048580.1:52880607-52888252_9	8010.XP_010897049.1	4.58E-29	114	COG4886@1|root,KOG0619@2759|Eukaryota,39JVN@33154|Opisthokonta,3BF8K@33208|Metazoa,3CWHZ@33213|Bilateria,48A12@7711|Chordata,492N6@7742|Vertebrata,49RCQ@7898|Actinopterygii	33208|Metazoa	T	May be involved in collagen fiber assembly	BGN	GO:0000323,GO:0001932,GO:0001933,GO:0001974,GO:0003674,GO:0004857,GO:0004860,GO:0005198,GO:0005201,GO:0005488,GO:0005539,GO:0005575,GO:0005576,GO:0005622,GO:0005623,GO:0005737,GO:0005764,GO:0005773,GO:0005775,GO:0005794,GO:0005796,GO:0005886,GO:0006022,GO:0006023,GO:0006024,GO:0006026,GO:0006027,GO:0006029,GO:0006082,GO:0006464,GO:0006469,GO:0006790,GO:0006807,GO:0007154,GO:0007165,GO:0007166,GO:…	-	ko:K08118,ko:K08120	-	-	-	-	ko00000,ko00535	-	-	-	LRRNT,LRR_8
048580.1:55755130-55769029	NC_048580.1:55755130-55769029_8	7955.ENSDARP00000109033	0	1159	COG2801@1|root,KOG0017@2759|Eukaryota,38F42@33154|Opisthokonta,3BA5H@33208|Metazoa,3E5BZ@33213|Bilateria,48QR2@7711|Chordata,49MAS@7742|Vertebrata,4A2QN@7898|Actinopterygii	33208|Metazoa	L	K02A2.6-like	-	-	-	-	-	-	-	-	-	-	-	-	Asp_protease_2,Chromo,Glycoprotein_B,RVT_1,Retrotrans_gag,gag-asp_proteas,rve
048580.1:56240389-56284222	NC_048580.1:56240389-56284222_67	8128.ENSONIP00000021491	7.39E-188	560	COG2114@1|root,KOG3619@2759|Eukaryota,38CKV@33154|Opisthokonta,3B9YI@33208|Metazoa,3CRAW@33213|Bilateria,484VA@7711|Chordata,48V5H@7742|Vertebrata,49RDQ@7898|Actinopterygii	33208|Metazoa	C	Belongs to the adenylyl cyclase class-4 guanylyl cyclase family	ADCY6	GO:0000149,GO:0001101,GO:0003008,GO:0003013,GO:0003014,GO:0003018,GO:0003091,GO:0003674,GO:0003824,GO:0004016,GO:0004383,GO:0005080,GO:0005102,GO:0005488,GO:0005515,GO:0005575,GO:0005622,GO:0005623,GO:0005737,GO:0005768,GO:0005829,GO:0005886,GO:0005902,GO:0006139,GO:0006163,GO:0006164,GO:0006171,GO:0006182,GO:0006725,GO:0006753,GO:0006793,GO:0006796,GO:0006807,GO:0007154,GO:0007165,GO:0007186,GO:…	4.6.1.1	ko:K08045,ko:K08046	ko00230,ko01522,ko04015,ko04022,ko04024,ko04062,ko04072,ko04114,ko04211,ko04213,ko04261,ko04270,ko04371,ko04540,ko04611,ko04713,ko04714,ko04723,ko04724,ko04725,ko04726,ko04727,ko04728,ko04742,ko04750,ko04911,ko04912,ko04913,ko04914,ko04915,ko04916,ko04918,ko04921,ko04923,ko04924,ko04925,ko04926,ko04927,ko04934,ko04961,ko04962,ko04970,ko04971,ko04972,ko04976,ko05012,ko05030,ko05031,ko05032,ko05034…	M00695	R00089,R00434	RC00295	ko00000,ko00001,ko00002,ko01000	-	-	-	AC_N,DUF1053,Guanylate_cyc
048580.1:56424187-56438268	NC_048580.1:56424187-56438268_6	8010.XP_010874249.1	4.83E-47	183	COG1308@1|root,KOG2239@2759|Eukaryota,39C57@33154|Opisthokonta,3BB6N@33208|Metazoa,3CRB7@33213|Bilateria,486WS@7711|Chordata,491PY@7742|Vertebrata,4A211@7898|Actinopterygii	33208|Metazoa	K	Nascent polypeptide-associated complex	NACA	GO:0000003,GO:0000122,GO:0002376,GO:0002520,GO:0003006,GO:0003205,GO:0003231,GO:0003674,GO:0003712,GO:0003713,GO:0005488,GO:0005515,GO:0005575,GO:0005622,GO:0005623,GO:0005634,GO:0005737,GO:0005854,GO:0006355,GO:0006357,GO:0006412,GO:0006518,GO:0006807,GO:0006928,GO:0006950,GO:0006996,GO:0007010,GO:0007275,GO:0007276,GO:0007281,GO:0007292,GO:0007507,GO:0008134,GO:0008150,GO:0008152,GO:0008284,GO:…	-	ko:K03626	-	-	-	-	ko00000	-	-	-	NAC
048580.1:64391607-64393468	NC_048580.1:64391607-64393468_2	9739.XP_004325423.1	1.78E-26	102	KOG4441@1|root,KOG4441@2759|Eukaryota,39R2B@33154|Opisthokonta,3BCNA@33208|Metazoa,3CVVH@33213|Bilateria,480U1@7711|Chordata,490I3@7742|Vertebrata,3JEY6@40674|Mammalia,4J1NA@91561|Cetartiodactyla	33208|Metazoa	T	Kelch repeat and BTB	KBTBD12	GO:0000151,GO:0005575,GO:0005622,GO:0005623,GO:0031461,GO:0031463,GO:0032991,GO:0044424,GO:0044464,GO:1902494,GO:1990234	-	ko:K10475,ko:K21912	-	-	-	-	ko00000,ko04121	-	-	-	BACK,BTB,Kelch_1
048580.1:66320422-66345643	NC_048580.1:66320422-66345643_16	7918.ENSLOCP00000021653	6.21E-107	316	28N8N@1|root,2QUTZ@2759|Eukaryota,39XUZ@33154|Opisthokonta,3BIC8@33208|Metazoa,3D1M8@33213|Bilateria,48DCS@7711|Chordata,49178@7742|Vertebrata,4A57R@7898|Actinopterygii	33208|Metazoa	S	Transposase	-	-	-	-	-	-	-	-	-	-	-	-	DDE_3,HTH_23,HTH_Tnp_Tc3_2
048581.1:49757-55991	NC_048581.1:49757-55991_3	8090.ENSORLP00000025282	2.92E-26	103	KOG2579@1|root,KOG2579@2759|Eukaryota,38EP2@33154|Opisthokonta,3BMRH@33208|Metazoa,3D2BI@33213|Bilateria,485I8@7711|Chordata,48Z56@7742|Vertebrata,4A0EN@7898|Actinopterygii	33208|Metazoa	S	Microfibrillar-associated protein 4	MFAP4	GO:0001527,GO:0005575,GO:0005576,GO:0008150,GO:0009314,GO:0009411,GO:0009416,GO:0009628,GO:0009650,GO:0009987,GO:0010224,GO:0010712,GO:0016043,GO:0019222,GO:0022607,GO:0030198,GO:0031012,GO:0034644,GO:0043062,GO:0044085,GO:0044420,GO:0044421,GO:0048251,GO:0050789,GO:0050896,GO:0051716,GO:0065007,GO:0071214,GO:0071478,GO:0071482,GO:0071493,GO:0071840,GO:0071953,GO:0085029,GO:0097435,GO:0099080,GO:…	-	-	-	-	-	-	-	-	-	-	Fibrinogen_C
048581.1:15850674-15871731	NC_048581.1:15850674-15871731_4	8010.XP_010871014.1	1.79E-111	331	KOG0760@1|root,KOG0760@2759|Eukaryota,38GJ9@33154|Opisthokonta,3BCMI@33208|Metazoa,3CS4R@33213|Bilateria,488PI@7711|Chordata,48YVY@7742|Vertebrata,49UGN@7898|Actinopterygii	33208|Metazoa	C	Solute carrier family 25 (mitochondrial iron transporter), member 28	SLC25A28	GO:0000003,GO:0000041,GO:0003006,GO:0003674,GO:0005215,GO:0005381,GO:0005575,GO:0005622,GO:0005623,GO:0005737,GO:0005739,GO:0005740,GO:0005743,GO:0006810,GO:0006811,GO:0006812,GO:0006826,GO:0006839,GO:0007276,GO:0007283,GO:0008150,GO:0008324,GO:0009987,GO:0015075,GO:0015093,GO:0015318,GO:0015684,GO:0016020,GO:0016021,GO:0019866,GO:0019953,GO:0022412,GO:0022414,GO:0022857,GO:0022890,GO:0030001,GO:…	-	ko:K15113	-	-	-	-	ko00000,ko02000,ko03029	2.A.29.5	-	-	Mito_carr
048581.1:15947058-15974559	NC_048581.1:15947058-15974559_33	7994.ENSAMXP00000026444	4.08E-87	269	28N8N@1|root,2QUTZ@2759|Eukaryota,39XUZ@33154|Opisthokonta,3BIC8@33208|Metazoa,3D1M8@33213|Bilateria,48DCS@7711|Chordata,49178@7742|Vertebrata,4A57R@7898|Actinopterygii	33208|Metazoa	S	Transposase	-	-	-	-	-	-	-	-	-	-	-	-	DDE_3,HTH_Tnp_Tc3_2
048581.1:21052932-21056639	NC_048581.1:21052932-21056639_2	8010.XP_010871129.1	3.68E-153	447	KOG3119@1|root,KOG3119@2759|Eukaryota,3AFN4@33154|Opisthokonta,3BYX8@33208|Metazoa,3DF8X@33213|Bilateria,48IUD@7711|Chordata,49F2J@7742|Vertebrata,4A62J@7898|Actinopterygii	33208|Metazoa	K	basic region leucin zipper	-	-	-	ko:K09059	-	-	-	-	ko00000,ko03000	-	-	-	bZIP_2
048581.1:22482938-22507147	NC_048581.1:22482938-22507147_32	7994.ENSAMXP00000026661	1.23E-118	347	28N8N@1|root,2QUTZ@2759|Eukaryota,39XUZ@33154|Opisthokonta,3BIC8@33208|Metazoa,3D1M8@33213|Bilateria,48DCS@7711|Chordata,49AIX@7742|Vertebrata,4A9GW@7898|Actinopterygii	33208|Metazoa	S	Transposase	-	-	-	-	-	-	-	-	-	-	-	-	DDE_3,HTH_Tnp_Tc3_2
048581.1:28859182-28886611	NC_048581.1:28859182-28886611_9	8083.ENSXMAP00000019927	1.52E-56	197	KOG1075@1|root,KOG1075@2759|Eukaryota,39Y6T@33154|Opisthokonta,3BEGN@33208|Metazoa,3CZ7K@33213|Bilateria,48DPU@7711|Chordata,49ADZ@7742|Vertebrata,4A4QB@7898|Actinopterygii	33208|Metazoa	S	Ribonuclease H protein	-	-	-	-	-	-	-	-	-	-	-	-	Exo_endo_phos_2,RVT_1
048581.1:34290017-34317682	NC_048581.1:34290017-34317682_22	244447.XP_008333556.1	0	999	2CMM3@1|root,2QQSX@2759|Eukaryota,3AHM5@33154|Opisthokonta,3BTSF@33208|Metazoa,3E5N2@33213|Bilateria,48S3D@7711|Chordata,49NJ2@7742|Vertebrata	33208|Metazoa	K	general transcription factor II-I repeat domain-containing protein	GTF2IRD2B	-	-	-	-	-	-	-	-	-	-	-	DUF4371,GTF2I
048581.1:42779461-42794918	NC_048581.1:42779461-42794918_3	8364.ENSXETP00000062112	1.36E-42	150	28N8N@1|root,2QUTZ@2759|Eukaryota,39XUZ@33154|Opisthokonta,3BIC8@33208|Metazoa,3D1M8@33213|Bilateria,48DCS@7711|Chordata,49178@7742|Vertebrata	33208|Metazoa	S	Transposase	-	-	-	-	-	-	-	-	-	-	-	-	DDE_3,HTH_23,HTH_Tnp_Tc3_2
048581.1:54717983-54725611	NC_048581.1:54717983-54725611_9	8010.XP_010879315.1	6.15E-225	635	KOG4441@1|root,KOG4441@2759|Eukaryota,39R2B@33154|Opisthokonta,3BCNA@33208|Metazoa,3CVVH@33213|Bilateria,480U1@7711|Chordata,490I3@7742|Vertebrata,49ZKQ@7898|Actinopterygii	33208|Metazoa	T	Kelch repeat and BTB	KBTBD12	GO:0000151,GO:0005575,GO:0005622,GO:0005623,GO:0031461,GO:0031463,GO:0032991,GO:0044424,GO:0044464,GO:1902494,GO:1990234	-	ko:K10475,ko:K21912	-	-	-	-	ko00000,ko04121	-	-	-	BACK,BTB,Kelch_1
048581.1:56747847-56786071	NC_048581.1:56747847-56786071_31	7918.ENSLOCP00000021653	1.16E-184	518	28N8N@1|root,2QUTZ@2759|Eukaryota,39XUZ@33154|Opisthokonta,3BIC8@33208|Metazoa,3D1M8@33213|Bilateria,48DCS@7711|Chordata,49178@7742|Vertebrata,4A57R@7898|Actinopterygii	33208|Metazoa	S	Transposase	-	-	-	-	-	-	-	-	-	-	-	-	DDE_3,HTH_23,HTH_Tnp_Tc3_2
048581.1:61014725-61018743	NC_048581.1:61014725-61018743_1	106582.XP_004548765.1	4.99E-19	79	2CHT7@1|root,2S3PY@2759|Eukaryota,3A5XZ@33154|Opisthokonta,3BSJJ@33208|Metazoa,3D9DK@33213|Bilateria,48FX4@7711|Chordata,49CU4@7742|Vertebrata,4A4E0@7898|Actinopterygii	33208|Metazoa	S	BRICK1, SCAR WAVE actin-nucleating complex subunit	BRK1	GO:0003674,GO:0005488,GO:0005515,GO:0005575,GO:0005622,GO:0005623,GO:0005737,GO:0006928,GO:0007275,GO:0007399,GO:0007417,GO:0008064,GO:0008150,GO:0008360,GO:0008582,GO:0009653,GO:0009987,GO:0010591,GO:0010592,GO:0016043,GO:0021551,GO:0022603,GO:0022604,GO:0022607,GO:0030832,GO:0031209,GO:0031344,GO:0031346,GO:0032501,GO:0032502,GO:0032535,GO:0032956,GO:0032970,GO:0032991,GO:0033043,GO:0040008,GO:…	-	ko:K05752	ko04810,map04810	-	-	-	ko00000,ko00001	-	-	-	-
048581.1:64043155-64052863	NC_048581.1:64043155-64052863_8	8010.XP_010879773.1	1.05E-94	295	KOG3544@1|root,KOG3544@2759|Eukaryota,39430@33154|Opisthokonta,3BJN1@33208|Metazoa,3CUX6@33213|Bilateria,487XZ@7711|Chordata,48YFT@7742|Vertebrata,4A79K@7898|Actinopterygii	33208|Metazoa	W	Von Willebrand factor A	VWA1	GO:0003674,GO:0005488,GO:0005515,GO:0005575,GO:0005576,GO:0005604,GO:0005614,GO:0005622,GO:0005623,GO:0005737,GO:0005783,GO:0005788,GO:0006464,GO:0006807,GO:0006950,GO:0007610,GO:0008150,GO:0008152,GO:0009987,GO:0012505,GO:0016043,GO:0019538,GO:0030198,GO:0031012,GO:0031974,GO:0032501,GO:0033555,GO:0036211,GO:0042802,GO:0043062,GO:0043170,GO:0043226,GO:0043227,GO:0043229,GO:0043231,GO:0043233,GO:…	-	-	-	-	-	-	-	-	-	-	VWA,fn3
048581.1:66566779-66691051	NC_048581.1:66566779-66691051_165	8090.ENSORLP00000023320	7.78E-148	425	28N8N@1|root,2QUTZ@2759|Eukaryota,39XUZ@33154|Opisthokonta,3BIC8@33208|Metazoa,3D1M8@33213|Bilateria,48DCS@7711|Chordata,49AIX@7742|Vertebrata,4A9GW@7898|Actinopterygii	33208|Metazoa	S	Transposase	-	-	-	-	-	-	-	-	-	-	-	-	DDE_3,HTH_Tnp_Tc3_2
048581.1:68895720-68928184	NC_048581.1:68895720-68928184_28	8083.ENSXMAP00000020420	2.9E-119	358	KOG1075@1|root,KOG1075@2759|Eukaryota,3A7X5@33154|Opisthokonta,3BTPZ@33208|Metazoa,3D9N3@33213|Bilateria,48H7G@7711|Chordata,49FFY@7742|Vertebrata,4A6MA@7898|Actinopterygii	33208|Metazoa	S	Reverse transcriptase (RNA-dependent DNA polymerase)	-	-	-	-	-	-	-	-	-	-	-	-	DUF1891,RVT_1,V-set
048581.1:73226757-73251162	NC_048581.1:73226757-73251162_14	8128.ENSONIP00000017800	1.99E-43	150	KOG1075@1|root,KOG1075@2759|Eukaryota,3A7X5@33154|Opisthokonta,3BTPZ@33208|Metazoa,3D9N3@33213|Bilateria,48H7G@7711|Chordata,49FFY@7742|Vertebrata,4A6MA@7898|Actinopterygii	33208|Metazoa	S	Reverse transcriptase (RNA-dependent DNA polymerase)	-	-	-	-	-	-	-	-	-	-	-	-	DUF1891,RVT_1,V-set
048581.1:74877193-74921632	NC_048581.1:74877193-74921632_10	8153.XP_005938494.1	1.72E-83	267	KOG1075@1|root,KOG3663@1|root,KOG1075@2759|Eukaryota,KOG3663@2759|Eukaryota,38DKM@33154|Opisthokonta,3BBWM@33208|Metazoa,3CRBG@33213|Bilateria,4895N@7711|Chordata,48V23@7742|Vertebrata,4A1DH@7898|Actinopterygii	33208|Metazoa	K	Recognizes and binds the palindromic sequence 5'- TTGGCNNNNNGCCAA-3' present in viral and cellular promoters and in the origin of replication of adenovirus type 2. These proteins are individually capable of activating transcription and replication	NFIC	GO:0000122,GO:0000976,GO:0000977,GO:0000978,GO:0000981,GO:0000982,GO:0000987,GO:0001012,GO:0001067,GO:0001077,GO:0001228,GO:0001650,GO:0003674,GO:0003676,GO:0003677,GO:0003690,GO:0003700,GO:0005488,GO:0005575,GO:0005622,GO:0005623,GO:0005634,GO:0005730,GO:0006139,GO:0006351,GO:0006355,GO:0006357,GO:0006366,GO:0006725,GO:0006807,GO:0007275,GO:0007568,GO:0008150,GO:0008152,GO:0008340,GO:0009058,GO:…	-	ko:K09168,ko:K09170,ko:K09171,ko:K09172	-	-	-	-	ko00000,ko03000	-	-	-	CTF_NFI,MH1,NfI_DNAbd_pre-N
048581.1:82818900-82849983	NC_048581.1:82818900-82849983_2	69293.ENSGACP00000006615	3.65E-49	169	KOG0613@1|root,KOG0613@2759|Eukaryota,392CH@33154|Opisthokonta,3BKR4@33208|Metazoa,3CSGS@33213|Bilateria,486SG@7711|Chordata,48VX6@7742|Vertebrata,4A67U@7898|Actinopterygii	33208|Metazoa	T	Immunoglobulin-like and fibronectin type III	IGFN1	GO:0005575,GO:0005622,GO:0005623,GO:0005634,GO:0005737,GO:0030016,GO:0030017,GO:0030018,GO:0031674,GO:0043226,GO:0043227,GO:0043228,GO:0043229,GO:0043231,GO:0043232,GO:0043292,GO:0044422,GO:0044424,GO:0044444,GO:0044449,GO:0044464,GO:0099080,GO:0099081,GO:0099512	-	-	-	-	-	-	-	-	-	-	I-set,fn3
048581.1:88877784-88897712	NC_048581.1:88877784-88897712_13	8496.XP_006264855.1	9.01E-96	302	KOG1824@1|root,KOG1824@2759|Eukaryota,39JJQ@33154|Opisthokonta,3BDPN@33208|Metazoa,3CT7Y@33213|Bilateria,483ZV@7711|Chordata,498VA@7742|Vertebrata	33208|Metazoa	S	Cullin-associated and neddylation-dissociated 2	CAND2	GO:0003674,GO:0005488,GO:0005515,GO:0005575,GO:0005622,GO:0005623,GO:0005634,GO:0006464,GO:0006807,GO:0008150,GO:0008152,GO:0009892,GO:0009987,GO:0010265,GO:0010605,GO:0016043,GO:0016567,GO:0019222,GO:0019538,GO:0022607,GO:0030162,GO:0031323,GO:0031324,GO:0031399,GO:0031400,GO:0031647,GO:0032268,GO:0032269,GO:0032446,GO:0036211,GO:0043170,GO:0043226,GO:0043227,GO:0043229,GO:0043231,GO:0043412,GO:…	-	ko:K02941,ko:K17263	ko03010,map03010	M00177	-	-	br01610,ko00000,ko00001,ko00002,ko03011,ko04147	-	-	-	TIP120
048581.1:93531622-93561122	NC_048581.1:93531622-93561122_30	8128.ENSONIP00000026065	2.32E-26	105	28N8N@1|root,2QUTZ@2759|Eukaryota,39XUZ@33154|Opisthokonta,3BIC8@33208|Metazoa,3D1M8@33213|Bilateria,48DCS@7711|Chordata,49178@7742|Vertebrata,4A57R@7898|Actinopterygii	33208|Metazoa	S	Transposase	-	-	-	-	-	-	-	-	-	-	-	-	DDE_3,HTH_23,HTH_Tnp_Tc3_2
048582.1:6118562-6145394	NC_048582.1:6118562-6145394_24	32507.XP_006804245.1	1.24E-210	617	KOG1075@1|root,KOG4308@1|root,KOG1075@2759|Eukaryota,KOG4308@2759|Eukaryota,3A7X5@33154|Opisthokonta,3BTPZ@33208|Metazoa,3D9N3@33213|Bilateria,48H7G@7711|Chordata,49FFY@7742|Vertebrata,4A6MA@7898|Actinopterygii	33208|Metazoa	S	Reverse transcriptase (RNA-dependent DNA polymerase)	-	-	-	-	-	-	-	-	-	-	-	-	DUF1891,RVT_1,V-set
048582.1:12225385-12229990	NC_048582.1:12225385-12229990_3	8010.XP_010884419.1	2.2E-50	179	COG5022@1|root,KOG0160@2759|Eukaryota,39VKN@33154|Opisthokonta,3BB7C@33208|Metazoa,3CRTR@33213|Bilateria,484ZD@7711|Chordata,4921V@7742|Vertebrata,49V45@7898|Actinopterygii	33208|Metazoa	Z	IQ motif containing B1	IQCB1	GO:0001750,GO:0001894,GO:0001895,GO:0003674,GO:0005488,GO:0005515,GO:0005516,GO:0005575,GO:0005576,GO:0005622,GO:0005623,GO:0005634,GO:0005654,GO:0005737,GO:0005813,GO:0005815,GO:0005819,GO:0005829,GO:0005856,GO:0005929,GO:0006996,GO:0007275,GO:0008150,GO:0009987,GO:0015630,GO:0016043,GO:0019899,GO:0022406,GO:0022607,GO:0030030,GO:0030031,GO:0031974,GO:0031981,GO:0032391,GO:0032501,GO:0032502,GO:…	-	ko:K16774	-	-	-	-	ko00000,ko03036	-	-	-	IQ
048582.1:20251273-20255220	NC_048582.1:20251273-20255220_7	8010.XP_010884908.1	1.49E-231	652	KOG4441@1|root,KOG4441@2759|Eukaryota,38F06@33154|Opisthokonta,3BA6K@33208|Metazoa,3CR56@33213|Bilateria,483UM@7711|Chordata,48WT1@7742|Vertebrata,49YM8@7898|Actinopterygii	33208|Metazoa	T	Kelch-like	KLHL41	GO:0000151,GO:0003008,GO:0003012,GO:0005575,GO:0005622,GO:0005623,GO:0005634,GO:0005737,GO:0005783,GO:0005789,GO:0005829,GO:0005856,GO:0005886,GO:0006464,GO:0006807,GO:0006936,GO:0006941,GO:0006996,GO:0007010,GO:0007275,GO:0007517,GO:0007519,GO:0008150,GO:0008152,GO:0009653,GO:0009888,GO:0009987,GO:0010927,GO:0012505,GO:0014706,GO:0014902,GO:0014904,GO:0016020,GO:0016043,GO:0016202,GO:0016528,GO:…	-	ko:K10473	-	-	-	-	ko00000,ko04121	-	-	-	BACK,BTB,Kelch_1
048582.1:23764573-23779948	NC_048582.1:23764573-23779948_14	8010.XP_010884823.1	5.36E-89	294	COG5183@1|root,KOG1609@2759|Eukaryota,39TKA@33154|Opisthokonta,3BA5X@33208|Metazoa,3D3R5@33213|Bilateria,4802P@7711|Chordata,48YXV@7742|Vertebrata,4A0ZI@7898|Actinopterygii	33208|Metazoa	A	Membrane-associated ring finger (C3HC4) 7	MARCH7	GO:0002643,GO:0002682,GO:0002683,GO:0002694,GO:0002695,GO:0007162,GO:0008150,GO:0008285,GO:0022407,GO:0022408,GO:0030155,GO:0032944,GO:0032945,GO:0042127,GO:0042129,GO:0042130,GO:0048519,GO:0048523,GO:0050670,GO:0050672,GO:0050789,GO:0050793,GO:0050794,GO:0050863,GO:0050865,GO:0050866,GO:0050868,GO:0051239,GO:0051249,GO:0051250,GO:0065007,GO:0070663,GO:0070664,GO:1903037,GO:1903038,GO:2000026	2.3.2.27	ko:K10662	-	-	-	-	ko00000,ko01000,ko04121	-	-	-	RINGv
048582.1:34645116-34704821	NC_048582.1:34645116-34704821_40	7918.ENSLOCP00000021653	6.47E-189	528	28N8N@1|root,2QUTZ@2759|Eukaryota,39XUZ@33154|Opisthokonta,3BIC8@33208|Metazoa,3D1M8@33213|Bilateria,48DCS@7711|Chordata,49178@7742|Vertebrata,4A57R@7898|Actinopterygii	33208|Metazoa	S	Transposase	-	-	-	-	-	-	-	-	-	-	-	-	DDE_3,HTH_23,HTH_Tnp_Tc3_2
048582.1:37975556-37987864	NC_048582.1:37975556-37987864_8	8010.XP_010898596.1	4.74E-80	256	KOG4441@1|root,KOG4441@2759|Eukaryota,39U17@33154|Opisthokonta,3BJ7X@33208|Metazoa,3D1RX@33213|Bilateria,48D77@7711|Chordata,498YN@7742|Vertebrata,49U9Y@7898|Actinopterygii	33208|Metazoa	T	Kelch-like	-	-	-	ko:K10467	-	-	-	-	ko00000,ko04121	-	-	-	BACK,BTB,Kelch_1
048582.1:39084396-39114484	NC_048582.1:39084396-39114484_14	7994.ENSAMXP00000025771	1.42E-50	172	KOG4740@1|root,KOG4740@2759|Eukaryota,3A14S@33154|Opisthokonta,3BPYG@33208|Metazoa,3D6ZJ@33213|Bilateria,48G8B@7711|Chordata,49DA1@7742|Vertebrata,4A73B@7898|Actinopterygii	33208|Metazoa	S	Transposase	-	-	-	-	-	-	-	-	-	-	-	-	DDE_3,HTH_23,HTH_29,HTH_38,HTH_Tnp_Tc3_2
048582.1:40280292-40369178	NC_048582.1:40280292-40369178_7	7918.ENSLOCP00000021653	2.06E-202	563	28N8N@1|root,2QUTZ@2759|Eukaryota,39XUZ@33154|Opisthokonta,3BIC8@33208|Metazoa,3D1M8@33213|Bilateria,48DCS@7711|Chordata,49178@7742|Vertebrata,4A57R@7898|Actinopterygii	33208|Metazoa	S	Transposase	-	-	-	-	-	-	-	-	-	-	-	-	DDE_3,HTH_23,HTH_Tnp_Tc3_2
048582.1:48837352-48851235	NC_048582.1:48837352-48851235_19	8090.ENSORLP00000025037	3.69E-70	242	KOG1075@1|root,KOG1075@2759|Eukaryota,39Y6T@33154|Opisthokonta,3BEGN@33208|Metazoa,3CZ7K@33213|Bilateria,48DPU@7711|Chordata,49ADZ@7742|Vertebrata,4A4QB@7898|Actinopterygii	33208|Metazoa	S	Ribonuclease H protein	-	-	-	-	-	-	-	-	-	-	-	-	RVT_1
048582.1:54022282-54037508	NC_048582.1:54022282-54037508_17	8081.XP_008420444.1	1.46E-31	114	COG0516@1|root,KOG2550@2759|Eukaryota,38BP6@33154|Opisthokonta,3BAD2@33208|Metazoa,3CRAZ@33213|Bilateria,487ZH@7711|Chordata,48WCU@7742|Vertebrata,49X5J@7898|Actinopterygii	33208|Metazoa	F	Catalyzes the irreversible NADPH-dependent deamination of GMP to IMP. It functions in the conversion of nucleobase, nucleoside and nucleotide derivatives of G to A nucleotides, and in maintaining the intracellular balance of A and G nucleotides	GMPR	GO:0003674,GO:0003824,GO:0003920,GO:0005575,GO:0005622,GO:0005623,GO:0005737,GO:0005829,GO:0006139,GO:0006725,GO:0006807,GO:0006950,GO:0008150,GO:0008152,GO:0009058,GO:0009266,GO:0009409,GO:0009628,GO:0009987,GO:0016491,GO:0016651,GO:0016657,GO:0018130,GO:0019438,GO:0034641,GO:0034654,GO:0043094,GO:0043101,GO:0044237,GO:0044238,GO:0044249,GO:0044271,GO:0044424,GO:0044444,GO:0044464,GO:0046483,GO:…	1.7.1.7	ko:K00364	ko00230,map00230	-	R01134	RC00457	ko00000,ko00001,ko01000	-	-	-	IMPDH
048583.1:17645109-17682190	NC_048583.1:17645109-17682190_28	7918.ENSLOCP00000022242	4.07E-40	146	28N8N@1|root,2QUTZ@2759|Eukaryota,39XUZ@33154|Opisthokonta,3BIC8@33208|Metazoa,3D1M8@33213|Bilateria,48DCS@7711|Chordata,49178@7742|Vertebrata,4A57R@7898|Actinopterygii	33208|Metazoa	S	Transposase	-	-	-	-	-	-	-	-	-	-	-	-	DDE_3,HTH_23,HTH_Tnp_Tc3_2
048583.1:19218449-19221372	NC_048583.1:19218449-19221372_7	8010.XP_010889880.1	3.28E-66	213	KOG4538@1|root,KOG4538@2759|Eukaryota,39WHV@33154|Opisthokonta,3BJU0@33208|Metazoa,3CUH2@33213|Bilateria,48BRD@7711|Chordata,495IU@7742|Vertebrata,4A3J3@7898|Actinopterygii	33208|Metazoa	S	Coiled-coil domain containing 86	CCDC86	GO:0005575,GO:0005622,GO:0005623,GO:0005634,GO:0005730,GO:0031974,GO:0031981,GO:0043226,GO:0043227,GO:0043228,GO:0043229,GO:0043231,GO:0043232,GO:0043233,GO:0044422,GO:0044424,GO:0044428,GO:0044446,GO:0044464,GO:0070013	-	ko:K14822	-	-	-	-	ko00000,ko03009	-	-	-	Cgr1
048583.1:26228684-26237366	NC_048583.1:26228684-26237366_3	7918.ENSLOCP00000021653	2.33E-197	550	28N8N@1|root,2QUTZ@2759|Eukaryota,39XUZ@33154|Opisthokonta,3BIC8@33208|Metazoa,3D1M8@33213|Bilateria,48DCS@7711|Chordata,49178@7742|Vertebrata,4A57R@7898|Actinopterygii	33208|Metazoa	S	Transposase	-	-	-	-	-	-	-	-	-	-	-	-	DDE_3,HTH_23,HTH_Tnp_Tc3_2
048583.1:26864882-26872914	NC_048583.1:26864882-26872914_3	8010.XP_010876833.1	0	1218	28KWN@1|root,2QTD9@2759|Eukaryota,39RUR@33154|Opisthokonta,3BFCB@33208|Metazoa,3CVKE@33213|Bilateria,489GA@7711|Chordata,48YJU@7742|Vertebrata,49S6Z@7898|Actinopterygii	33208|Metazoa	S	F-box protein 30a	FBXO30	GO:0000209,GO:0003674,GO:0003824,GO:0004842,GO:0005575,GO:0005622,GO:0005623,GO:0005737,GO:0005829,GO:0006464,GO:0006807,GO:0008150,GO:0008152,GO:0009987,GO:0016567,GO:0016740,GO:0019538,GO:0019787,GO:0032446,GO:0036211,GO:0043170,GO:0043412,GO:0043687,GO:0044237,GO:0044238,GO:0044260,GO:0044267,GO:0044424,GO:0044444,GO:0044464,GO:0070647,GO:0071704,GO:0140096,GO:1901564	-	ko:K10307	-	-	-	-	ko00000,ko04121	-	-	-	F-box_4,zf-TRAF_2
048583.1:33975022-34009037	NC_048583.1:33975022-34009037_26	7918.ENSLOCP00000021653	7.79E-211	585	28N8N@1|root,2QUTZ@2759|Eukaryota,39XUZ@33154|Opisthokonta,3BIC8@33208|Metazoa,3D1M8@33213|Bilateria,48DCS@7711|Chordata,49178@7742|Vertebrata,4A57R@7898|Actinopterygii	33208|Metazoa	S	Transposase	-	-	-	-	-	-	-	-	-	-	-	-	DDE_3,HTH_23,HTH_Tnp_Tc3_2
048583.1:35340536-35346492	NC_048583.1:35340536-35346492_2	31033.ENSTRUP00000008227	3.07E-19	88.2	KOG1075@1|root,KOG1075@2759|Eukaryota,3A7X5@33154|Opisthokonta,3BTPZ@33208|Metazoa,3D9N3@33213|Bilateria,48JWQ@7711|Chordata,49GTA@7742|Vertebrata,4A7S0@7898|Actinopterygii	33208|Metazoa	S	Ribonuclease H protein	-	-	-	-	-	-	-	-	-	-	-	-	DUF1891,RVT_1,V-set
048583.1:39293829-39297981	NC_048583.1:39293829-39297981_2	8010.XP_010904529.1	4.62E-51	176	COG0558@1|root,KOG1617@2759|Eukaryota,38BTA@33154|Opisthokonta,3BFWV@33208|Metazoa,3CWJD@33213|Bilateria,481AA@7711|Chordata,4908U@7742|Vertebrata,4A0HW@7898|Actinopterygii	33208|Metazoa	I	Cardiolipin synthase	CRLS1	GO:0001101,GO:0003674,GO:0003824,GO:0003841,GO:0005575,GO:0005622,GO:0005623,GO:0005737,GO:0005739,GO:0005740,GO:0005743,GO:0006139,GO:0006163,GO:0006164,GO:0006629,GO:0006644,GO:0006650,GO:0006655,GO:0006725,GO:0006753,GO:0006754,GO:0006793,GO:0006796,GO:0006807,GO:0006996,GO:0007005,GO:0007006,GO:0008150,GO:0008152,GO:0008374,GO:0008610,GO:0008654,GO:0008808,GO:0009058,GO:0009117,GO:0009123,GO:…	2.7.8.41	ko:K08744	ko00564,ko01100,map00564,map01100	-	R02030	RC00002,RC00017	ko00000,ko00001,ko01000	-	-	-	CDP-OH_P_transf
048583.1:42399916-42414821	NC_048583.1:42399916-42414821_16	8090.ENSORLP00000005431	1.99E-81	250	28N8N@1|root,2QUTZ@2759|Eukaryota,39XUZ@33154|Opisthokonta,3BIC8@33208|Metazoa,3D1M8@33213|Bilateria,48DCS@7711|Chordata,49AIX@7742|Vertebrata,4A9GW@7898|Actinopterygii	33208|Metazoa	S	Transposase	-	-	-	-	-	-	-	-	-	-	-	-	DDE_3,HTH_Tnp_Tc3_2
048583.1:47514824-47519991	NC_048583.1:47514824-47519991_2	8010.XP_010877500.1	5.43E-146	418	KOG3517@1|root,KOG3517@2759|Eukaryota,39I4H@33154|Opisthokonta,3BA08@33208|Metazoa,3CYI8@33213|Bilateria,48692@7711|Chordata,493Z8@7742|Vertebrata,4A2QH@7898|Actinopterygii	33208|Metazoa	K	Paired box	PAX1	GO:0000902,GO:0000904,GO:0000976,GO:0000977,GO:0000978,GO:0000981,GO:0000982,GO:0000987,GO:0001012,GO:0001067,GO:0001077,GO:0001228,GO:0001501,GO:0001756,GO:0001775,GO:0002164,GO:0002376,GO:0002520,GO:0002521,GO:0003002,GO:0003674,GO:0003676,GO:0003677,GO:0003690,GO:0003700,GO:0005488,GO:0005575,GO:0005622,GO:0005623,GO:0005634,GO:0005667,GO:0006139,GO:0006351,GO:0006355,GO:0006357,GO:0006366,GO:…	-	ko:K09382	-	-	-	-	ko00000,ko03000	-	-	-	PAX
048583.1:53259730-53342223	NC_048583.1:53259730-53342223_27	8010.XP_010902710.1	4.94E-40	140	2CUQ3@1|root,2RNM8@2759|Eukaryota,3999Y@33154|Opisthokonta,3CDFG@33208|Metazoa,3DUSZ@33213|Bilateria,48N25@7711|Chordata,49J1B@7742|Vertebrata,4A85X@7898|Actinopterygii	33208|Metazoa	S	Transposase	-	-	-	-	-	-	-	-	-	-	-	-	HTH_Tnp_Tc3_2
048584.1:2931410-3043226	NC_048584.1:2931410-3043226_123	7955.ENSDARP00000109033	0	1376	COG2801@1|root,KOG0017@2759|Eukaryota,38F42@33154|Opisthokonta,3BA5H@33208|Metazoa,3E5BZ@33213|Bilateria,48QR2@7711|Chordata,49MAS@7742|Vertebrata,4A2QN@7898|Actinopterygii	33208|Metazoa	L	K02A2.6-like	-	-	-	-	-	-	-	-	-	-	-	-	Asp_protease_2,Chromo,Glycoprotein_B,RVT_1,Retrotrans_gag,gag-asp_proteas,rve
048584.1:12693022-12728120	NC_048584.1:12693022-12728120_20	7918.ENSLOCP00000021653	1.05E-218	605	28N8N@1|root,2QUTZ@2759|Eukaryota,39XUZ@33154|Opisthokonta,3BIC8@33208|Metazoa,3D1M8@33213|Bilateria,48DCS@7711|Chordata,49178@7742|Vertebrata,4A57R@7898|Actinopterygii	33208|Metazoa	S	Transposase	-	-	-	-	-	-	-	-	-	-	-	-	DDE_3,HTH_23,HTH_Tnp_Tc3_2
048584.1:23509632-23518631	NC_048584.1:23509632-23518631_7	8010.XP_010883135.1	2.66E-24	99.4	29KK7@1|root,2RTVA@2759|Eukaryota,39G2B@33154|Opisthokonta,3C1EQ@33208|Metazoa,3DHFV@33213|Bilateria,48K2J@7711|Chordata,49GZR@7742|Vertebrata,4A7TD@7898|Actinopterygii	33208|Metazoa	S	Transposase	-	-	-	-	-	-	-	-	-	-	-	-	HTH_Tnp_Tc3_2
048584.1:24286893-24404097	NC_048584.1:24286893-24404097_88	7955.ENSDARP00000109033	0	1238	COG2801@1|root,KOG0017@2759|Eukaryota,38F42@33154|Opisthokonta,3BA5H@33208|Metazoa,3E5BZ@33213|Bilateria,48QR2@7711|Chordata,49MAS@7742|Vertebrata,4A2QN@7898|Actinopterygii	33208|Metazoa	L	K02A2.6-like	-	-	-	-	-	-	-	-	-	-	-	-	Asp_protease_2,Chromo,Glycoprotein_B,RVT_1,Retrotrans_gag,gag-asp_proteas,rve
048584.1:32747591-32760073	NC_048584.1:32747591-32760073_13	8010.XP_010887334.1	8.51E-111	330	KOG0760@1|root,KOG0760@2759|Eukaryota,38GJ9@33154|Opisthokonta,3BCMI@33208|Metazoa,3CS4R@33213|Bilateria,488PI@7711|Chordata,48YVY@7742|Vertebrata,49YEV@7898|Actinopterygii	33208|Metazoa	C	Belongs to the mitochondrial carrier (TC 2.A.29) family	SLC25A28	GO:0000003,GO:0000041,GO:0003006,GO:0003674,GO:0005215,GO:0005381,GO:0005575,GO:0005622,GO:0005623,GO:0005737,GO:0005739,GO:0005740,GO:0005743,GO:0006810,GO:0006811,GO:0006812,GO:0006826,GO:0006839,GO:0007276,GO:0007283,GO:0008150,GO:0008324,GO:0009987,GO:0015075,GO:0015093,GO:0015318,GO:0015684,GO:0016020,GO:0016021,GO:0019866,GO:0019953,GO:0022412,GO:0022414,GO:0022857,GO:0022890,GO:0030001,GO:…	-	ko:K15113	-	-	-	-	ko00000,ko02000,ko03029	2.A.29.5	-	-	Mito_carr
048584.1:34569055-34574055	NC_048584.1:34569055-34574055_2	8010.XP_010887265.1	2.52E-256	717	KOG4441@1|root,KOG4441@2759|Eukaryota,38GZ8@33154|Opisthokonta,3BCJV@33208|Metazoa,3CR80@33213|Bilateria,4886B@7711|Chordata,4906F@7742|Vertebrata,49YAH@7898|Actinopterygii	33208|Metazoa	T	Kelch-like 31 (Drosophila)	KLHL31	GO:0000151,GO:0005575,GO:0005622,GO:0005623,GO:0031461,GO:0031463,GO:0032991,GO:0044424,GO:0044464,GO:1902494,GO:1990234	-	ko:K10447,ko:K10467	ko04120,map04120	-	-	-	ko00000,ko00001,ko04121	-	-	-	BACK,BTB,Kelch_1
048584.1:35272289-35311244	NC_048584.1:35272289-35311244_22	7918.ENSLOCP00000021653	3.66E-219	607	28N8N@1|root,2QUTZ@2759|Eukaryota,39XUZ@33154|Opisthokonta,3BIC8@33208|Metazoa,3D1M8@33213|Bilateria,48DCS@7711|Chordata,49178@7742|Vertebrata,4A57R@7898|Actinopterygii	33208|Metazoa	S	Transposase	-	-	-	-	-	-	-	-	-	-	-	-	DDE_3,HTH_23,HTH_Tnp_Tc3_2
048585.1:20109070-20114322	NC_048585.1:20109070-20114322_5	8010.XP_010902710.1	2.97E-79	243	2CUQ3@1|root,2RNM8@2759|Eukaryota,3999Y@33154|Opisthokonta,3CDFG@33208|Metazoa,3DUSZ@33213|Bilateria,48N25@7711|Chordata,49J1B@7742|Vertebrata,4A85X@7898|Actinopterygii	33208|Metazoa	S	Transposase	-	-	-	-	-	-	-	-	-	-	-	-	HTH_Tnp_Tc3_2
048585.1:27890465-27902897	NC_048585.1:27890465-27902897_15	7918.ENSLOCP00000021653	5.28E-41	144	28N8N@1|root,2QUTZ@2759|Eukaryota,39XUZ@33154|Opisthokonta,3BIC8@33208|Metazoa,3D1M8@33213|Bilateria,48DCS@7711|Chordata,49178@7742|Vertebrata,4A57R@7898|Actinopterygii	33208|Metazoa	S	Transposase	-	-	-	-	-	-	-	-	-	-	-	-	DDE_3,HTH_23,HTH_Tnp_Tc3_2
048585.1:41888787-41919352	NC_048585.1:41888787-41919352_16	9601.ENSPPYP00000003496	8.5E-39	140	COG5069@1|root,KOG0035@2759|Eukaryota,38C3U@33154|Opisthokonta,3BB7X@33208|Metazoa,3CV9K@33213|Bilateria,48697@7711|Chordata,48WVG@7742|Vertebrata,3J2S5@40674|Mammalia,35BJH@314146|Euarchontoglires,4MEGT@9443|Primates,4N1JX@9604|Hominidae	33208|Metazoa	Z	Ca2+ insensitive EF hand	ACTN3	GO:0001501,GO:0002082,GO:0003008,GO:0003012,GO:0003674,GO:0003779,GO:0005102,GO:0005178,GO:0005198,GO:0005488,GO:0005515,GO:0005575,GO:0005622,GO:0005623,GO:0005737,GO:0005829,GO:0005856,GO:0005865,GO:0005884,GO:0005903,GO:0005912,GO:0005924,GO:0005925,GO:0006109,GO:0006110,GO:0006140,GO:0006928,GO:0006936,GO:0006937,GO:0006942,GO:0007044,GO:0007045,GO:0007155,GO:0007160,GO:0007275,GO:0008092,GO:…	-	ko:K05699,ko:K21073	ko04510,ko04520,ko04530,ko04670,ko04810,ko05146,ko05203,ko05322,ko05412,map04510,map04520,map04530,map04670,map04810,map05146,map05203,map05322,map05412	-	-	-	ko00000,ko00001,ko04131,ko04147,ko04812	-	-	-	CH,EFhand_Ca_insen,Spectrin
048585.1:53268513-53328874	NC_048585.1:53268513-53328874_65	8010.XP_010886254.1	1.01E-156	514	COG5069@1|root,KOG0035@2759|Eukaryota,38JIF@33154|Opisthokonta,3BDV5@33208|Metazoa,3CWX6@33213|Bilateria,48CA4@7711|Chordata,499PR@7742|Vertebrata,49ZNG@7898|Actinopterygii	33208|Metazoa	Z	EH domain binding protein 1-like 1	EHBP1L1	GO:0001881,GO:0002790,GO:0003674,GO:0005488,GO:0005515,GO:0005575,GO:0005622,GO:0005623,GO:0005737,GO:0005768,GO:0005769,GO:0006810,GO:0008104,GO:0008150,GO:0008152,GO:0009306,GO:0009987,GO:0010008,GO:0012505,GO:0015031,GO:0015833,GO:0016020,GO:0016192,GO:0016197,GO:0017016,GO:0017137,GO:0019899,GO:0023051,GO:0031090,GO:0031267,GO:0031410,GO:0031901,GO:0031982,GO:0032456,GO:0032940,GO:0033036,GO:…	-	ko:K18626	-	-	-	-	ko00000,ko04812	-	-	-	CH,DUF3585,NT-C2
048585.1:60333055-60343162	NC_048585.1:60333055-60343162_7	8010.XP_010901153.1	3.75E-28	108	2BVGJ@1|root,2S28I@2759|Eukaryota,39VYT@33154|Opisthokonta,3BIS8@33208|Metazoa,3CRBH@33213|Bilateria,48CZS@7711|Chordata,494SA@7742|Vertebrata,4A36E@7898|Actinopterygii	33208|Metazoa	S	Transmembrane protein 179B	TMEM179B	GO:0000323,GO:0001775,GO:0002252,GO:0002263,GO:0002274,GO:0002275,GO:0002283,GO:0002366,GO:0002376,GO:0002443,GO:0002444,GO:0002446,GO:0005575,GO:0005622,GO:0005623,GO:0005634,GO:0005654,GO:0005730,GO:0005737,GO:0005764,GO:0005765,GO:0005766,GO:0005773,GO:0005774,GO:0005886,GO:0006810,GO:0006887,GO:0006955,GO:0008150,GO:0009987,GO:0012505,GO:0012506,GO:0016020,GO:0016192,GO:0016604,GO:0016607,GO:…	-	-	-	-	-	-	-	-	-	-	-
048585.1:61909911-61999755	NC_048585.1:61909911-61999755_114	8010.XP_010886417.1	6.87E-44	156	28IMN@1|root,2QQYK@2759|Eukaryota,394TY@33154|Opisthokonta,3BKE2@33208|Metazoa,3CXHX@33213|Bilateria,48AU2@7711|Chordata,491GS@7742|Vertebrata,4A3P7@7898|Actinopterygii	33208|Metazoa	S	Endonuclease domain containing 1	ENDOD1	GO:0002576,GO:0005575,GO:0005576,GO:0005622,GO:0005623,GO:0005737,GO:0005829,GO:0006810,GO:0006887,GO:0008150,GO:0009987,GO:0016192,GO:0032940,GO:0044424,GO:0044444,GO:0044464,GO:0045055,GO:0046903,GO:0051179,GO:0051234	-	ko:K15049	-	-	-	-	ko00000	-	-	-	Endonuclease_NS
048585.1:63363590-63372541	NC_048585.1:63363590-63372541_5	8010.XP_010863220.1	4.47E-30	108	2EATA@1|root,2SH05@2759|Eukaryota,3AC3E@33154|Opisthokonta,3BVT9@33208|Metazoa,3DBCC@33213|Bilateria,48GHH@7711|Chordata,49DQ9@7742|Vertebrata,4A4ZN@7898|Actinopterygii	33208|Metazoa	T	C-type natriuretic peptide 2-like	-	GO:0005575,GO:0005576	-	ko:K12335,ko:K12336	ko04022,ko05418,map04022,map05418	-	-	-	ko00000,ko00001	-	-	-	ANP
048585.1:63893194-64065840	NC_048585.1:63893194-64065840_136	7918.ENSLOCP00000021653	1.11E-210	585	28N8N@1|root,2QUTZ@2759|Eukaryota,39XUZ@33154|Opisthokonta,3BIC8@33208|Metazoa,3D1M8@33213|Bilateria,48DCS@7711|Chordata,49178@7742|Vertebrata,4A57R@7898|Actinopterygii	33208|Metazoa	S	Transposase	-	-	-	-	-	-	-	-	-	-	-	-	DDE_3,HTH_23,HTH_Tnp_Tc3_2
048586.1:15041843-15065948	NC_048586.1:15041843-15065948_17	9823.ENSSSCP00000019465	1.28E-19	85.9	KOG0751@1|root,KOG0751@2759|Eukaryota,38F3Y@33154|Opisthokonta,3BA3D@33208|Metazoa,3CRWT@33213|Bilateria,482BJ@7711|Chordata,48V2B@7742|Vertebrata,3JC4U@40674|Mammalia,4JB68@91561|Cetartiodactyla	33208|Metazoa	C	Solute carrier family 25	SLC25A12	GO:0003333,GO:0003674,GO:0005215,GO:0005310,GO:0005313,GO:0005326,GO:0005342,GO:0005488,GO:0005509,GO:0005515,GO:0005575,GO:0005622,GO:0005623,GO:0005737,GO:0005739,GO:0005740,GO:0005743,GO:0005975,GO:0005996,GO:0006006,GO:0006091,GO:0006094,GO:0006139,GO:0006163,GO:0006164,GO:0006725,GO:0006753,GO:0006754,GO:0006793,GO:0006796,GO:0006807,GO:0006810,GO:0006811,GO:0006820,GO:0006835,GO:0006836,GO:…	-	ko:K15105	-	-	-	-	ko00000,ko02000	2.A.29.14.1,2.A.29.14.2,2.A.29.14.4	-	-	EF-hand_1,EF-hand_5,EF-hand_6,EF-hand_8,Mito_carr
048586.1:27186245-27204132	NC_048586.1:27186245-27204132_24	7918.ENSLOCP00000021653	1.91E-211	587	28N8N@1|root,2QUTZ@2759|Eukaryota,39XUZ@33154|Opisthokonta,3BIC8@33208|Metazoa,3D1M8@33213|Bilateria,48DCS@7711|Chordata,49178@7742|Vertebrata,4A57R@7898|Actinopterygii	33208|Metazoa	S	Transposase	-	-	-	-	-	-	-	-	-	-	-	-	DDE_3,HTH_23,HTH_Tnp_Tc3_2
048586.1:36405741-36434947	NC_048586.1:36405741-36434947_37	7918.ENSLOCP00000021653	2.29E-191	535	28N8N@1|root,2QUTZ@2759|Eukaryota,39XUZ@33154|Opisthokonta,3BIC8@33208|Metazoa,3D1M8@33213|Bilateria,48DCS@7711|Chordata,49178@7742|Vertebrata,4A57R@7898|Actinopterygii	33208|Metazoa	S	Transposase	-	-	-	-	-	-	-	-	-	-	-	-	DDE_3,HTH_23,HTH_Tnp_Tc3_2
048586.1:36435000-36443179	NC_048586.1:36435000-36443179_1	8010.XP_010878043.1	5.83E-62	204	KOG2563@1|root,KOG2563@2759|Eukaryota,38E18@33154|Opisthokonta,3BBKP@33208|Metazoa,3D0XS@33213|Bilateria,48A8Q@7711|Chordata,48V2W@7742|Vertebrata,49ZXD@7898|Actinopterygii	33208|Metazoa	S	Disrupted in renal carcinoma	DIRC2	GO:0005575,GO:0005622,GO:0005623,GO:0043226,GO:0043227,GO:0043229,GO:0043231,GO:0044424,GO:0044464	-	ko:K15381	-	-	-	-	ko00000,ko02000	2.A.1.28	-	-	MFS_1
048586.1:38491565-38519642	NC_048586.1:38491565-38519642_29	8083.ENSXMAP00000020420	3.68E-70	227	KOG1075@1|root,KOG1075@2759|Eukaryota,3A7X5@33154|Opisthokonta,3BTPZ@33208|Metazoa,3D9N3@33213|Bilateria,48H7G@7711|Chordata,49FFY@7742|Vertebrata,4A6MA@7898|Actinopterygii	33208|Metazoa	S	Reverse transcriptase (RNA-dependent DNA polymerase)	-	-	-	-	-	-	-	-	-	-	-	-	DUF1891,RVT_1,V-set
048586.1:39575885-39680209	NC_048586.1:39575885-39680209_130	7918.ENSLOCP00000021653	1.24E-176	497	28N8N@1|root,2QUTZ@2759|Eukaryota,39XUZ@33154|Opisthokonta,3BIC8@33208|Metazoa,3D1M8@33213|Bilateria,48DCS@7711|Chordata,49178@7742|Vertebrata,4A57R@7898|Actinopterygii	33208|Metazoa	S	Transposase	-	-	-	-	-	-	-	-	-	-	-	-	DDE_3,HTH_23,HTH_Tnp_Tc3_2
048587.1:2313758-2316818	NC_048587.1:2313758-2316818_2	8010.XP_010895975.1	1.37E-199	563	KOG1721@1|root,KOG1721@2759|Eukaryota,38CEU@33154|Opisthokonta,3B9FD@33208|Metazoa,3CXM0@33213|Bilateria,48BUP@7711|Chordata,494UX@7742|Vertebrata,49S4Y@7898|Actinopterygii	33208|Metazoa	K	Early growth response	EGR2	GO:0000902,GO:0000904,GO:0000976,GO:0000977,GO:0000978,GO:0000981,GO:0000982,GO:0000987,GO:0001012,GO:0001067,GO:0001077,GO:0001085,GO:0001102,GO:0001228,GO:0003002,GO:0003008,GO:0003674,GO:0003676,GO:0003677,GO:0003682,GO:0003690,GO:0003700,GO:0005488,GO:0005515,GO:0005575,GO:0005622,GO:0005623,GO:0005634,GO:0005654,GO:0005737,GO:0006139,GO:0006351,GO:0006355,GO:0006357,GO:0006366,GO:0006611,GO:…	-	ko:K12496	ko05161,ko05166,ko05203,map05161,map05166,map05203	-	-	-	ko00000,ko00001,ko03000	-	-	-	DUF3446,zf-C2H2
048587.1:9161392-9174448	NC_048587.1:9161392-9174448_7	7918.ENSLOCP00000021653	1.65E-105	313	28N8N@1|root,2QUTZ@2759|Eukaryota,39XUZ@33154|Opisthokonta,3BIC8@33208|Metazoa,3D1M8@33213|Bilateria,48DCS@7711|Chordata,49178@7742|Vertebrata,4A57R@7898|Actinopterygii	33208|Metazoa	S	Transposase	-	-	-	-	-	-	-	-	-	-	-	-	DDE_3,HTH_23,HTH_Tnp_Tc3_2
048587.1:8850743-8858627	NC_048587.1:8850743-8858627_15	8010.XP_010867924.1	3.14E-54	180	COG5022@1|root,KOG0161@2759|Eukaryota,39ZS2@33154|Opisthokonta,3BP2H@33208|Metazoa,3D4S8@33213|Bilateria,485MT@7711|Chordata,49986@7742|Vertebrata,4A157@7898|Actinopterygii	2759|Eukaryota	Z	Myosin heavy chain, fast skeletal muscle-like	-	-	-	ko:K10352,ko:K17751	ko04260,ko04261,ko04530,ko05416,map04260,map04261,map04530,map05416	-	-	-	ko00000,ko00001,ko04147,ko04812	-	-	-	Myosin_N,Myosin_head,Myosin_tail_1
048587.1:38437233-38439848	NC_048587.1:38437233-38439848_2	8010.XP_010887258.1	5.72E-20	88.2	KOG1695@1|root,KOG1695@2759|Eukaryota,39STQ@33154|Opisthokonta,3BJVZ@33208|Metazoa,3CR9P@33213|Bilateria,482M4@7711|Chordata,49356@7742|Vertebrata,49R39@7898|Actinopterygii	33208|Metazoa	O	Glutathione S-transferase	GSTA4	GO:0000302,GO:0003674,GO:0003824,GO:0004364,GO:0004601,GO:0004602,GO:0005488,GO:0005515,GO:0005575,GO:0005622,GO:0005623,GO:0005737,GO:0005739,GO:0005829,GO:0006518,GO:0006575,GO:0006749,GO:0006790,GO:0006805,GO:0006807,GO:0006950,GO:0006979,GO:0007275,GO:0007568,GO:0008144,GO:0008150,GO:0008152,GO:0008340,GO:0009058,GO:0009266,GO:0009314,GO:0009408,GO:0009410,GO:0009411,GO:0009416,GO:0009628,GO:…	2.5.1.18	ko:K00799	ko00480,ko00980,ko00982,ko00983,ko01524,ko05200,ko05204,ko05225,ko05418,map00480,map00980,map00982,map00983,map01524,map05200,map05204,map05225,map05418	-	R03522,R07002,R07003,R07004,R07023,R07024,R07025,R07026,R07069,R07070,R07083,R07084,R07091,R07092,R07093,R07094,R07100,R07113,R07116,R08280,R09409,R11905	RC00004,RC00069,RC00840,RC00948,RC01704,RC01705,RC01706,RC01758,RC01759,RC01765,RC01767,RC01769,RC02243,RC02527,RC02939,RC02940,RC02942,RC02943,RC02944	ko00000,ko00001,ko01000,ko02000	1.A.12.2.2,1.A.12.3.2	-	-	GST_C,GST_C_3,GST_N
048587.1:46448825-46459591	NC_048587.1:46448825-46459591_4	106582.XP_004569752.1	3.87E-54	178	COG5196@1|root,KOG3106@2759|Eukaryota,38HS7@33154|Opisthokonta,3BB67@33208|Metazoa,3CRU6@33213|Bilateria,48271@7711|Chordata,48YX8@7742|Vertebrata,49PRA@7898|Actinopterygii	33208|Metazoa	U	KDEL (Lys-Asp-Glu-Leu) endoplasmic reticulum protein retention receptor	KDELR2	GO:0000139,GO:0003674,GO:0005046,GO:0005048,GO:0005488,GO:0005575,GO:0005622,GO:0005623,GO:0005737,GO:0005783,GO:0005789,GO:0005794,GO:0005801,GO:0006810,GO:0006886,GO:0006890,GO:0008104,GO:0008150,GO:0012505,GO:0015031,GO:0015833,GO:0016020,GO:0016021,GO:0016192,GO:0030133,GO:0031090,GO:0031224,GO:0031410,GO:0031982,GO:0031984,GO:0033036,GO:0033218,GO:0034613,GO:0042175,GO:0042277,GO:0042886,GO:…	-	ko:K10949	ko05110,map05110	-	-	-	ko00000,ko00001,ko04131	-	-	-	ER_lumen_recept
048587.1:46608174-46631675	NC_048587.1:46608174-46631675_24	7918.ENSLOCP00000021653	7.29E-198	551	28N8N@1|root,2QUTZ@2759|Eukaryota,39XUZ@33154|Opisthokonta,3BIC8@33208|Metazoa,3D1M8@33213|Bilateria,48DCS@7711|Chordata,49178@7742|Vertebrata,4A57R@7898|Actinopterygii	33208|Metazoa	S	Transposase	-	-	-	-	-	-	-	-	-	-	-	-	DDE_3,HTH_23,HTH_Tnp_Tc3_2
048587.1:47159772-47174198	NC_048587.1:47159772-47174198_25	8010.XP_010893830.1	2.78E-38	138	KOG2715@1|root,KOG2715@2759|Eukaryota,39U6T@33154|Opisthokonta,3BMHP@33208|Metazoa,3CX2W@33213|Bilateria,484S6@7711|Chordata,48VIK@7742|Vertebrata,49Y3Q@7898|Actinopterygii	33208|Metazoa	S	Potassium channel tetramerization domain containing 17	KCTD17	GO:0000151,GO:0003674,GO:0005488,GO:0005515,GO:0005575,GO:0005622,GO:0005623,GO:0005737,GO:0006508,GO:0006511,GO:0006807,GO:0006873,GO:0006874,GO:0006875,GO:0008150,GO:0008152,GO:0009056,GO:0009057,GO:0009987,GO:0010498,GO:0010638,GO:0019538,GO:0019725,GO:0019941,GO:0030003,GO:0030163,GO:0031344,GO:0031346,GO:0031461,GO:0031463,GO:0032469,GO:0032991,GO:0033043,GO:0042592,GO:0042802,GO:0043161,GO:…	-	ko:K21914	-	-	-	-	ko00000,ko04121	-	-	-	BTB_2
048587.1:47471182-47501401	NC_048587.1:47471182-47501401_22	32507.XP_006804245.1	7.49E-99	312	KOG1075@1|root,KOG4308@1|root,KOG1075@2759|Eukaryota,KOG4308@2759|Eukaryota,3A7X5@33154|Opisthokonta,3BTPZ@33208|Metazoa,3D9N3@33213|Bilateria,48H7G@7711|Chordata,49FFY@7742|Vertebrata,4A6MA@7898|Actinopterygii	33208|Metazoa	S	Reverse transcriptase (RNA-dependent DNA polymerase)	-	-	-	-	-	-	-	-	-	-	-	-	DUF1891,RVT_1,V-set
048587.1:62491785-62570675	NC_048587.1:62491785-62570675_27	8090.ENSORLP00000019370	3.11E-55	178	KOG1075@1|root,KOG1075@2759|Eukaryota,39Y6T@33154|Opisthokonta,3BEGN@33208|Metazoa,3CZ7K@33213|Bilateria,48DPU@7711|Chordata,49ADZ@7742|Vertebrata,4A4QB@7898|Actinopterygii	33208|Metazoa	S	Ribonuclease H protein	-	-	-	-	-	-	-	-	-	-	-	-	RVT_1
048588.1:7373245-7404005	NC_048588.1:7373245-7404005_10	8010.XP_010892121.1	2.79E-71	236	KOG1868@1|root,KOG1868@2759|Eukaryota,38DC9@33154|Opisthokonta,3BBP8@33208|Metazoa,3CZKP@33213|Bilateria,482KU@7711|Chordata,493UV@7742|Vertebrata,49T62@7898|Actinopterygii	33208|Metazoa	O	Ubiquitin carboxyl-terminal hydrolase 2-like isoform X1	USP2	GO:0000122,GO:0002682,GO:0002683,GO:0002697,GO:0002698,GO:0002700,GO:0002701,GO:0002759,GO:0002784,GO:0002785,GO:0002831,GO:0002832,GO:0002920,GO:0002921,GO:0003674,GO:0003824,GO:0004175,GO:0004197,GO:0004843,GO:0005488,GO:0005515,GO:0005575,GO:0005622,GO:0005623,GO:0005634,GO:0005654,GO:0005737,GO:0005813,GO:0005815,GO:0005856,GO:0005938,GO:0006355,GO:0006357,GO:0006464,GO:0006508,GO:0006807,GO:…	3.4.19.12	ko:K11833	-	-	-	-	ko00000,ko01000,ko01002,ko04121	-	-	-	UCH
048588.1:13475209-13549653	NC_048588.1:13475209-13549653_81	7918.ENSLOCP00000021653	2.31E-182	512	28N8N@1|root,2QUTZ@2759|Eukaryota,39XUZ@33154|Opisthokonta,3BIC8@33208|Metazoa,3D1M8@33213|Bilateria,48DCS@7711|Chordata,49178@7742|Vertebrata,4A57R@7898|Actinopterygii	33208|Metazoa	S	Transposase	-	-	-	-	-	-	-	-	-	-	-	-	DDE_3,HTH_23,HTH_Tnp_Tc3_2
048588.1:13666297-13680079	NC_048588.1:13666297-13680079_17	7918.ENSLOCP00000021653	3.12E-112	330	28N8N@1|root,2QUTZ@2759|Eukaryota,39XUZ@33154|Opisthokonta,3BIC8@33208|Metazoa,3D1M8@33213|Bilateria,48DCS@7711|Chordata,49178@7742|Vertebrata,4A57R@7898|Actinopterygii	33208|Metazoa	S	Transposase	-	-	-	-	-	-	-	-	-	-	-	-	DDE_3,HTH_23,HTH_Tnp_Tc3_2
048589.1:4666657-4711974	NC_048589.1:4666657-4711974_27	7918.ENSLOCP00000021653	9.86E-53	176	28N8N@1|root,2QUTZ@2759|Eukaryota,39XUZ@33154|Opisthokonta,3BIC8@33208|Metazoa,3D1M8@33213|Bilateria,48DCS@7711|Chordata,49178@7742|Vertebrata,4A57R@7898|Actinopterygii	33208|Metazoa	S	Transposase	-	-	-	-	-	-	-	-	-	-	-	-	DDE_3,HTH_23,HTH_Tnp_Tc3_2
048589.1:11554491-11605442	NC_048589.1:11554491-11605442_30	8090.ENSORLP00000005431	2.43E-79	244	28N8N@1|root,2QUTZ@2759|Eukaryota,39XUZ@33154|Opisthokonta,3BIC8@33208|Metazoa,3D1M8@33213|Bilateria,48DCS@7711|Chordata,49AIX@7742|Vertebrata,4A9GW@7898|Actinopterygii	33208|Metazoa	S	Transposase	-	-	-	-	-	-	-	-	-	-	-	-	DDE_3,HTH_Tnp_Tc3_2
048589.1:16120039-16130534	NC_048589.1:16120039-16130534_5	7918.ENSLOCP00000021653	7.95E-157	447	28N8N@1|root,2QUTZ@2759|Eukaryota,39XUZ@33154|Opisthokonta,3BIC8@33208|Metazoa,3D1M8@33213|Bilateria,48DCS@7711|Chordata,49178@7742|Vertebrata,4A57R@7898|Actinopterygii	33208|Metazoa	S	Transposase	-	-	-	-	-	-	-	-	-	-	-	-	DDE_3,HTH_23,HTH_Tnp_Tc3_2
048589.1:22498171-22500337	NC_048589.1:22498171-22500337_2	7918.ENSLOCP00000012336	1.13E-139	399	KOG0775@1|root,KOG0775@2759|Eukaryota,38CWW@33154|Opisthokonta,3BENU@33208|Metazoa,3CVHT@33213|Bilateria,480B6@7711|Chordata,490V8@7742|Vertebrata,49S21@7898|Actinopterygii	33208|Metazoa	K	Sine oculis homeobox homolog	SIX1	GO:0000003,GO:0000122,GO:0000976,GO:0000977,GO:0000978,GO:0000981,GO:0000982,GO:0000987,GO:0001012,GO:0001067,GO:0001077,GO:0001101,GO:0001221,GO:0001223,GO:0001228,GO:0001501,GO:0001568,GO:0001654,GO:0001655,GO:0001656,GO:0001657,GO:0001658,GO:0001708,GO:0001744,GO:0001745,GO:0001746,GO:0001759,GO:0001763,GO:0001822,GO:0001823,GO:0001838,GO:0001944,GO:0002009,GO:0002053,GO:0002074,GO:0002165,GO:…	-	ko:K15614,ko:K19472	ko05202,map05202	-	-	-	ko00000,ko00001,ko03000	-	-	-	Homeobox,SIX1_SD
048589.1:22704448-22726005	NC_048589.1:22704448-22726005_1	8010.XP_010882656.1	0	5409	28IDA@1|root,2QQPY@2759|Eukaryota,38G8U@33154|Opisthokonta,3BI4P@33208|Metazoa,3CYM8@33213|Bilateria,482YC@7711|Chordata,492TK@7742|Vertebrata,49THZ@7898|Actinopterygii	33208|Metazoa	S	Sacsin-like	-	-	-	ko:K17592	-	-	-	-	ko00000,ko01009	-	-	-	HEPN
048589.1:29342451-29405608	NC_048589.1:29342451-29405608_53	8010.XP_010891217.1	3.02E-181	507	COG0666@1|root,KOG0504@2759|Eukaryota,38P8B@33154|Opisthokonta,3BIDS@33208|Metazoa,3D0XZ@33213|Bilateria,486HP@7711|Chordata,48ZK7@7742|Vertebrata,49PUI@7898|Actinopterygii	33208|Metazoa	S	ankyrin repeat domain-containing protein	ANKRD9	GO:0005575,GO:0005622,GO:0005623,GO:0005737,GO:0005829,GO:0006464,GO:0006807,GO:0008150,GO:0008152,GO:0009987,GO:0019538,GO:0036211,GO:0043170,GO:0043412,GO:0043687,GO:0044237,GO:0044238,GO:0044260,GO:0044267,GO:0044424,GO:0044444,GO:0044464,GO:0071704,GO:1901564	-	-	-	-	-	-	-	-	-	-	Ank_5
048590.1:3419580-3477104	NC_048590.1:3419580-3477104_34	7918.ENSLOCP00000021653	4.38E-44	153	28N8N@1|root,2QUTZ@2759|Eukaryota,39XUZ@33154|Opisthokonta,3BIC8@33208|Metazoa,3D1M8@33213|Bilateria,48DCS@7711|Chordata,49178@7742|Vertebrata,4A57R@7898|Actinopterygii	33208|Metazoa	S	Transposase	-	-	-	-	-	-	-	-	-	-	-	-	DDE_3,HTH_23,HTH_Tnp_Tc3_2
048590.1:6099213-6129024	NC_048590.1:6099213-6129024_2	8010.XP_010896322.1	2.92E-119	366	2BYBV@1|root,2QUD8@2759|Eukaryota,39NQA@33154|Opisthokonta,3CQ8Q@33208|Metazoa,3E6DZ@33213|Bilateria,48RW0@7711|Chordata,49NA5@7742|Vertebrata,4A0G3@7898|Actinopterygii	33208|Metazoa	S	WAS protein homolog associated with actin, golgi membranes and microtubules	WHAMM	-	-	ko:K20479	ko04530,map04530	-	-	-	ko00000,ko00001,ko04131	-	-	-	JMY,WH2,WHAMM-JMY_N
048590.1:14523758-14566303	NC_048590.1:14523758-14566303_14	7918.ENSLOCP00000021653	8.14E-213	590	28N8N@1|root,2QUTZ@2759|Eukaryota,39XUZ@33154|Opisthokonta,3BIC8@33208|Metazoa,3D1M8@33213|Bilateria,48DCS@7711|Chordata,49178@7742|Vertebrata,4A57R@7898|Actinopterygii	33208|Metazoa	S	Transposase	-	-	-	-	-	-	-	-	-	-	-	-	DDE_3,HTH_23,HTH_Tnp_Tc3_2
048590.1:25659579-25675669	NC_048590.1:25659579-25675669_28	9478.XP_008062010.1	4.79E-30	119	COG1816@1|root,KOG1096@2759|Eukaryota,39FPV@33154|Opisthokonta,3BAFY@33208|Metazoa,3CX83@33213|Bilateria,4807T@7711|Chordata,491J9@7742|Vertebrata,3J2TZ@40674|Mammalia,3596B@314146|Euarchontoglires,4MI66@9443|Primates	33208|Metazoa	F	Adenosine/AMP deaminase	AMPD1	GO:0003674,GO:0003824,GO:0003876,GO:0005488,GO:0005515,GO:0005575,GO:0005622,GO:0005623,GO:0005737,GO:0005829,GO:0006139,GO:0006725,GO:0006807,GO:0008092,GO:0008150,GO:0008152,GO:0009058,GO:0009987,GO:0010033,GO:0016787,GO:0016810,GO:0016814,GO:0017022,GO:0018130,GO:0019239,GO:0019438,GO:0032036,GO:0034641,GO:0034654,GO:0042221,GO:0043094,GO:0043101,GO:0044237,GO:0044238,GO:0044249,GO:0044271,GO:…	3.5.4.6	ko:K01490,ko:K20161	ko00230,ko01100,ko01110,ko01130,map00230,map01100,map01110,map01130	-	R00181	RC00477	ko00000,ko00001,ko01000,ko04131	-	-	-	A_deaminase
048590.1:27510706-27520929	NC_048590.1:27510706-27520929_7	9823.ENSSSCP00000002882	1.79E-32	120	KOG1871@1|root,KOG1871@2759|Eukaryota,38D2C@33154|Opisthokonta,3BE30@33208|Metazoa,3CUMU@33213|Bilateria,488EM@7711|Chordata,48WXB@7742|Vertebrata,3J3JH@40674|Mammalia,4J676@91561|Cetartiodactyla	33208|Metazoa	O	Ubiquitin carboxyl-terminal hydrolase 10	USP10	GO:0000731,GO:0002039,GO:0003674,GO:0003824,GO:0004175,GO:0004197,GO:0004843,GO:0005488,GO:0005515,GO:0005575,GO:0005622,GO:0005623,GO:0005634,GO:0005654,GO:0005737,GO:0005768,GO:0005769,GO:0005829,GO:0006139,GO:0006259,GO:0006281,GO:0006301,GO:0006464,GO:0006508,GO:0006725,GO:0006807,GO:0006950,GO:0006974,GO:0007154,GO:0007165,GO:0008150,GO:0008152,GO:0008233,GO:0008234,GO:0008593,GO:0009058,GO:…	3.4.19.12	ko:K11841,ko:K13958	ko04139,map04139	-	-	-	ko00000,ko00001,ko01000,ko01002,ko04121	-	-	-	PAM2,UCH
048590.1:32363834-32402341	NC_048590.1:32363834-32402341_11	8083.ENSXMAP00000020420	5.34E-48	167	KOG1075@1|root,KOG1075@2759|Eukaryota,3A7X5@33154|Opisthokonta,3BTPZ@33208|Metazoa,3D9N3@33213|Bilateria,48H7G@7711|Chordata,49FFY@7742|Vertebrata,4A6MA@7898|Actinopterygii	33208|Metazoa	S	Reverse transcriptase (RNA-dependent DNA polymerase)	-	-	-	-	-	-	-	-	-	-	-	-	DUF1891,RVT_1,V-set
048590.1:34604116-34636624	NC_048590.1:34604116-34636624_44	7918.ENSLOCP00000021653	1.42E-216	600	28N8N@1|root,2QUTZ@2759|Eukaryota,39XUZ@33154|Opisthokonta,3BIC8@33208|Metazoa,3D1M8@33213|Bilateria,48DCS@7711|Chordata,49178@7742|Vertebrata,4A57R@7898|Actinopterygii	33208|Metazoa	S	Transposase	-	-	-	-	-	-	-	-	-	-	-	-	DDE_3,HTH_23,HTH_Tnp_Tc3_2
048590.1:50343981-50349667	NC_048590.1:50343981-50349667_1	7918.ENSLOCP00000021238	2.32E-13	68.9	2A7P3@1|root,2RYEP@2759|Eukaryota,39TMU@33154|Opisthokonta,3BKFV@33208|Metazoa,3D2U3@33213|Bilateria,481HV@7711|Chordata,495VT@7742|Vertebrata,4A7AJ@7898|Actinopterygii	33208|Metazoa	K	THAP domain containing	THAP2	GO:0000981,GO:0003674,GO:0003700,GO:0005575,GO:0005622,GO:0005623,GO:0005634,GO:0005730,GO:0006355,GO:0006357,GO:0008150,GO:0009889,GO:0010468,GO:0010556,GO:0019219,GO:0019222,GO:0031323,GO:0031326,GO:0031974,GO:0031981,GO:0043226,GO:0043227,GO:0043228,GO:0043229,GO:0043231,GO:0043232,GO:0043233,GO:0044422,GO:0044424,GO:0044428,GO:0044446,GO:0044464,GO:0050789,GO:0050794,GO:0051171,GO:0051252,GO:…	-	-	-	-	-	-	-	-	-	-	THAP
048591.1:7531581-7567845	NC_048591.1:7531581-7567845_42	215358.XP_010743720.1	2.73E-264	773	KOG1075@1|root,KOG1075@2759|Eukaryota,39N4Q@33154|Opisthokonta,3B9WN@33208|Metazoa,3D1S8@33213|Bilateria,48C1W@7711|Chordata,49N8J@7742|Vertebrata,4A94B@7898|Actinopterygii	33208|Metazoa	S	Reverse transcriptase (RNA-dependent DNA polymerase)	-	-	-	-	-	-	-	-	-	-	-	-	RVT_1
048591.1:9731766-9762748	NC_048591.1:9731766-9762748_4	7918.ENSLOCP00000021653	1.13E-162	461	28N8N@1|root,2QUTZ@2759|Eukaryota,39XUZ@33154|Opisthokonta,3BIC8@33208|Metazoa,3D1M8@33213|Bilateria,48DCS@7711|Chordata,49178@7742|Vertebrata,4A57R@7898|Actinopterygii	33208|Metazoa	S	Transposase	-	-	-	-	-	-	-	-	-	-	-	-	DDE_3,HTH_23,HTH_Tnp_Tc3_2
048591.1:10062379-10120083	NC_048591.1:10062379-10120083_4	48698.ENSPFOP00000027642	1.47E-80	266	COG2801@1|root,KOG0017@2759|Eukaryota,38F42@33154|Opisthokonta,3BA5H@33208|Metazoa,3CWAK@33213|Bilateria,48QAQ@7711|Chordata,49KWV@7742|Vertebrata	33208|Metazoa	L	K02A2.6-like	-	-	-	-	-	-	-	-	-	-	-	-	Chromo,RVT_1,Retrotrans_gag,gag-asp_proteas,rve,zf-CCHC,zf-H2C2
048591.1:10236369-10250644	NC_048591.1:10236369-10250644_17	9478.XP_008046885.1	7.71E-21	89.7	COG2967@1|root,KOG4408@2759|Eukaryota,38DQ6@33154|Opisthokonta,3BDHN@33208|Metazoa,3CT8G@33213|Bilateria,482TJ@7711|Chordata,48XZW@7742|Vertebrata,3J4ZZ@40674|Mammalia,35H8U@314146|Euarchontoglires,4MA9A@9443|Primates	33208|Metazoa	P	Polymerase (DNA-directed), delta interacting protein 2	POLDIP2	GO:0003674,GO:0005488,GO:0005515,GO:0005575,GO:0005622,GO:0005623,GO:0005737,GO:0005739,GO:0005759,GO:0006996,GO:0007005,GO:0007346,GO:0008150,GO:0009295,GO:0009653,GO:0009892,GO:0009894,GO:0009895,GO:0009987,GO:0010506,GO:0010507,GO:0016043,GO:0016241,GO:0016242,GO:0019222,GO:0030674,GO:0031323,GO:0031324,GO:0031329,GO:0031330,GO:0031974,GO:0032502,GO:0032989,GO:0032990,GO:0042645,GO:0043226,GO:…	-	ko:K17809	-	-	-	-	ko00000,ko03029	-	-	-	DUF525,YccV-like
048592.1:3309888-3315319	NC_048592.1:3309888-3315319_5	8010.XP_010886801.1	1.88E-80	248	KOG1571@1|root,KOG1571@2759|Eukaryota,39W5A@33154|Opisthokonta,3CNMW@33208|Metazoa,3E4T8@33213|Bilateria,489RH@7711|Chordata,498AQ@7742|Vertebrata,4A8NF@7898|Actinopterygii	33208|Metazoa	O	ubiquitin ligase	-	GO:0000266,GO:0001558,GO:0003674,GO:0003824,GO:0004842,GO:0005488,GO:0005515,GO:0005575,GO:0005622,GO:0005623,GO:0005737,GO:0005739,GO:0005740,GO:0005741,GO:0005777,GO:0006464,GO:0006807,GO:0006919,GO:0006996,GO:0007005,GO:0008150,GO:0008152,GO:0009893,GO:0009966,GO:0009967,GO:0009987,GO:0010604,GO:0010646,GO:0010647,GO:0010941,GO:0010942,GO:0010950,GO:0010952,GO:0016020,GO:0016021,GO:0016043,GO:…	2.3.2.27	ko:K15688	-	-	-	-	ko00000,ko01000,ko04121	-	-	-	GIDE,zf-C3HC4_3
048592.1:3797381-3814921	NC_048592.1:3797381-3814921_4	8010.XP_010902710.1	3.16E-71	224	2CUQ3@1|root,2RNM8@2759|Eukaryota,3999Y@33154|Opisthokonta,3CDFG@33208|Metazoa,3DUSZ@33213|Bilateria,48N25@7711|Chordata,49J1B@7742|Vertebrata,4A85X@7898|Actinopterygii	33208|Metazoa	S	Transposase	-	-	-	-	-	-	-	-	-	-	-	-	HTH_Tnp_Tc3_2
048592.1:8261156-8273529	NC_048592.1:8261156-8273529_5	51511.ENSCSAVP00000007349	9.86E-22	92.8	KOG1151@1|root,KOG1151@2759|Eukaryota,38G9R@33154|Opisthokonta,3B9GQ@33208|Metazoa,3CT3M@33213|Bilateria,48833@7711|Chordata	33208|Metazoa	T	Serine threonine-protein kinase tousled-like	TLK2	GO:0000166,GO:0000228,GO:0000278,GO:0000785,GO:0000790,GO:0000792,GO:0001672,GO:0001932,GO:0001934,GO:0002376,GO:0003674,GO:0003824,GO:0004672,GO:0004674,GO:0005488,GO:0005515,GO:0005524,GO:0005575,GO:0005622,GO:0005623,GO:0005634,GO:0005694,GO:0005737,GO:0005856,GO:0005882,GO:0006325,GO:0006342,GO:0006355,GO:0006357,GO:0006464,GO:0006468,GO:0006793,GO:0006796,GO:0006807,GO:0006810,GO:0006886,GO:…	2.7.11.1	ko:K08864	-	-	-	-	ko00000,ko01000,ko01001	-	-	-	Pkinase
048592.1:8429767-8480564	NC_048592.1:8429767-8480564_49	7918.ENSLOCP00000021653	2.03E-100	300	28N8N@1|root,2QUTZ@2759|Eukaryota,39XUZ@33154|Opisthokonta,3BIC8@33208|Metazoa,3D1M8@33213|Bilateria,48DCS@7711|Chordata,49178@7742|Vertebrata,4A57R@7898|Actinopterygii	33208|Metazoa	S	Transposase	-	-	-	-	-	-	-	-	-	-	-	-	DDE_3,HTH_23,HTH_Tnp_Tc3_2
048592.1:26656615-26675690	NC_048592.1:26656615-26675690_16	7918.ENSLOCP00000022107	2.4E-71	225	28N8N@1|root,2QUTZ@2759|Eukaryota,39XUZ@33154|Opisthokonta,3BIC8@33208|Metazoa,3D1M8@33213|Bilateria,48DCS@7711|Chordata,49178@7742|Vertebrata,4A57R@7898|Actinopterygii	33208|Metazoa	S	Transposase	-	-	-	-	-	-	-	-	-	-	-	-	DDE_3,HTH_23,HTH_Tnp_Tc3_2
048592.1:30360185-30366670	NC_048592.1:30360185-30366670_7	8010.XP_010892481.1	1.04E-24	101	COG5199@1|root,KOG2046@2759|Eukaryota,39Q4D@33154|Opisthokonta,3BHY8@33208|Metazoa,3CWCY@33213|Bilateria,483KA@7711|Chordata,496KT@7742|Vertebrata,49SY0@7898|Actinopterygii	33208|Metazoa	Z	Thin filament-associated protein that is implicated in the regulation and modulation of smooth muscle contraction. It is capable of binding to actin, calmodulin, troponin C and tropomyosin. The interaction of calponin with actin inhibits the actomyosin Mg-ATPase activity	CNN2	GO:0001725,GO:0001775,GO:0002252,GO:0002263,GO:0002274,GO:0002275,GO:0002283,GO:0002366,GO:0002376,GO:0002443,GO:0002444,GO:0002446,GO:0002520,GO:0003674,GO:0003779,GO:0005488,GO:0005515,GO:0005575,GO:0005576,GO:0005622,GO:0005623,GO:0005737,GO:0005856,GO:0005911,GO:0006810,GO:0006887,GO:0006950,GO:0006955,GO:0006996,GO:0007010,GO:0007154,GO:0007165,GO:0007166,GO:0007275,GO:0008092,GO:0008150,GO:…	-	ko:K20526	-	-	-	-	ko00000,ko04131	-	-	-	CH,Calponin
048592.1:31952199-31954935	NC_048592.1:31952199-31954935_1	8010.XP_010902499.1	5.73E-92	297	COG4886@1|root,KOG0619@2759|Eukaryota,38E8C@33154|Opisthokonta,3BET7@33208|Metazoa,3CT7V@33213|Bilateria,486VI@7711|Chordata,48W2M@7742|Vertebrata,4A04E@7898|Actinopterygii	33208|Metazoa	T	Carboxypeptidase N	CPN2	GO:0002673,GO:0002682,GO:0002697,GO:0002920,GO:0003674,GO:0003824,GO:0004180,GO:0004181,GO:0005575,GO:0005576,GO:0006508,GO:0006807,GO:0008150,GO:0008152,GO:0008233,GO:0008235,GO:0008237,GO:0008238,GO:0010468,GO:0016787,GO:0019222,GO:0019538,GO:0030162,GO:0030234,GO:0030449,GO:0031347,GO:0031647,GO:0032101,GO:0043170,GO:0044238,GO:0048583,GO:0050727,GO:0050776,GO:0050789,GO:0050790,GO:0050821,GO:…	-	ko:K13023	-	-	-	-	ko00000,ko01002	-	-	-	LRRNT,LRR_8
048592.1:32700038-32704296	NC_048592.1:32700038-32704296_6	8049.ENSGMOP00000002381	8.48E-18	82.4	2BVGM@1|root,2RYRI@2759|Eukaryota,38K34@33154|Opisthokonta,3BIHG@33208|Metazoa,3CYUW@33213|Bilateria,48C9N@7711|Chordata,4943T@7742|Vertebrata,4A1A9@7898|Actinopterygii	33208|Metazoa	T	Belongs to the fetuin family	AHSG	GO:0000003,GO:0001501,GO:0001503,GO:0001558,GO:0001775,GO:0001932,GO:0001933,GO:0002252,GO:0002263,GO:0002274,GO:0002275,GO:0002283,GO:0002366,GO:0002376,GO:0002443,GO:0002444,GO:0002446,GO:0002526,GO:0002576,GO:0003006,GO:0003674,GO:0004857,GO:0004860,GO:0004866,GO:0005575,GO:0005576,GO:0005615,GO:0005622,GO:0005623,GO:0005737,GO:0005783,GO:0005788,GO:0005794,GO:0005886,GO:0006464,GO:0006469,GO:…	-	-	-	-	-	-	-	-	-	-	Cystatin
048592.1:39384479-39484807	NC_048592.1:39384479-39484807_36	7918.ENSLOCP00000021653	7.79E-211	585	28N8N@1|root,2QUTZ@2759|Eukaryota,39XUZ@33154|Opisthokonta,3BIC8@33208|Metazoa,3D1M8@33213|Bilateria,48DCS@7711|Chordata,49178@7742|Vertebrata,4A57R@7898|Actinopterygii	33208|Metazoa	S	Transposase	-	-	-	-	-	-	-	-	-	-	-	-	DDE_3,HTH_23,HTH_Tnp_Tc3_2
048592.1:42349143-42356473	NC_048592.1:42349143-42356473_5	7994.ENSAMXP00000026444	2.7E-53	180	28N8N@1|root,2QUTZ@2759|Eukaryota,39XUZ@33154|Opisthokonta,3BIC8@33208|Metazoa,3D1M8@33213|Bilateria,48DCS@7711|Chordata,49178@7742|Vertebrata,4A57R@7898|Actinopterygii	33208|Metazoa	S	Transposase	-	-	-	-	-	-	-	-	-	-	-	-	DDE_3,HTH_Tnp_Tc3_2
048593.1:9383513-9437443	NC_048593.1:9383513-9437443_56	8083.ENSXMAP00000020420	6.86E-186	531	KOG1075@1|root,KOG1075@2759|Eukaryota,3A7X5@33154|Opisthokonta,3BTPZ@33208|Metazoa,3D9N3@33213|Bilateria,48H7G@7711|Chordata,49FFY@7742|Vertebrata,4A6MA@7898|Actinopterygii	33208|Metazoa	S	Reverse transcriptase (RNA-dependent DNA polymerase)	-	-	-	-	-	-	-	-	-	-	-	-	DUF1891,RVT_1,V-set
048593.1:11459925-11464673	NC_048593.1:11459925-11464673_2	7994.ENSAMXP00000008091	8.11E-21	87.8	COG1960@1|root,KOG0139@2759|Eukaryota,38H6J@33154|Opisthokonta,3BC6X@33208|Metazoa,3CVK7@33213|Bilateria,48529@7711|Chordata,48V4V@7742|Vertebrata,4A0IH@7898|Actinopterygii	33208|Metazoa	I	acyl-Coenzyme A dehydrogenase, C-2 to C-3 short chain	ACADS	GO:0000062,GO:0000166,GO:0003674,GO:0003824,GO:0003995,GO:0004085,GO:0005488,GO:0005575,GO:0005622,GO:0005623,GO:0005634,GO:0005654,GO:0005737,GO:0005739,GO:0005740,GO:0005759,GO:0006082,GO:0006139,GO:0006351,GO:0006352,GO:0006366,GO:0006367,GO:0006629,GO:0006631,GO:0006635,GO:0006725,GO:0006807,GO:0006950,GO:0008150,GO:0008152,GO:0009056,GO:0009058,GO:0009059,GO:0009062,GO:0009605,GO:0009719,GO:…	1.3.8.1	ko:K00248	ko00071,ko00280,ko00650,ko01100,ko01110,ko01120,ko01200,ko01212,map00071,map00280,map00650,map01100,map01110,map01120,map01200,map01212	-	R01175,R01178,R02661,R03172,R04751	RC00052,RC00068,RC00076,RC00120,RC00148	ko00000,ko00001,ko01000	-	-	-	Acyl-CoA_dh_1,Acyl-CoA_dh_M,Acyl-CoA_dh_N
048593.1:19563521-19599052	NC_048593.1:19563521-19599052_36	215358.XP_010734149.1	5.64E-43	164	KOG3580@1|root,KOG3580@2759|Eukaryota,38BH5@33154|Opisthokonta,3BEZ5@33208|Metazoa,3CW8I@33213|Bilateria,483CG@7711|Chordata,48ZHZ@7742|Vertebrata,49TZD@7898|Actinopterygii	33208|Metazoa	T	Tight junction protein	TJP2	GO:0000165,GO:0001654,GO:0001700,GO:0001708,GO:0001745,GO:0001763,GO:0001885,GO:0001932,GO:0002009,GO:0002064,GO:0002682,GO:0002683,GO:0002761,GO:0002762,GO:0003008,GO:0003158,GO:0003674,GO:0003824,GO:0004385,GO:0005488,GO:0005515,GO:0005575,GO:0005622,GO:0005623,GO:0005634,GO:0005654,GO:0005737,GO:0005829,GO:0005886,GO:0005911,GO:0005912,GO:0005913,GO:0005917,GO:0005921,GO:0005923,GO:0005938,GO:…	-	ko:K05701,ko:K06098	ko04520,ko04530,ko04540,ko05110,ko05120,ko05132,map04520,map04530,map04540,map05110,map05120,map05132	-	-	-	ko00000,ko00001,ko04812	-	-	-	Guanylate_kin,PDZ,SH3_2,ZU5
048593.1:20970332-20977128	NC_048593.1:20970332-20977128_2	8010.XP_010876098.1	1.44E-49	164	COG2259@1|root,KOG3998@2759|Eukaryota,38ICA@33154|Opisthokonta,3BAFH@33208|Metazoa,3CUHN@33213|Bilateria,480AQ@7711|Chordata,493ZM@7742|Vertebrata,49SX7@7898|Actinopterygii	33208|Metazoa	U	Surfeit locus protein	surf4	GO:0002119,GO:0002164,GO:0005575,GO:0005622,GO:0005623,GO:0005737,GO:0005793,GO:0007275,GO:0008150,GO:0009791,GO:0009893,GO:0009894,GO:0009896,GO:0009966,GO:0009968,GO:0010604,GO:0010646,GO:0010648,GO:0019222,GO:0023051,GO:0023057,GO:0031323,GO:0031325,GO:0031329,GO:0031331,GO:0032268,GO:0032270,GO:0032501,GO:0032502,GO:0040027,GO:0040028,GO:0042058,GO:0042059,GO:0042176,GO:0043226,GO:0043227,GO:…	-	ko:K20369	-	-	-	-	ko00000,ko04131	-	-	-	SURF4
048593.1:23647257-23654994	NC_048593.1:23647257-23654994_9	48698.ENSPFOP00000010393	6.53E-15	72	2EJUY@1|root,2SPXK@2759|Eukaryota,3AM27@33154|Opisthokonta,3BSY1@33208|Metazoa,3DGWA@33213|Bilateria,48JXH@7711|Chordata,49GKS@7742|Vertebrata,4A7MS@7898|Actinopterygii	33208|Metazoa	-	-	-	-	-	-	-	-	-	-	-	-	-	-	-
048593.1:31820484-31908551	NC_048593.1:31820484-31908551_128	7994.ENSAMXP00000002679	2.95E-215	617	KOG2243@1|root,KOG2243@2759|Eukaryota,38BST@33154|Opisthokonta,3BC6F@33208|Metazoa,3CVQC@33213|Bilateria,47Z3G@7711|Chordata,48XRN@7742|Vertebrata,49T4E@7898|Actinopterygii	33208|Metazoa	T	ryanodine receptor	RYR1	GO:0000166,GO:0001501,GO:0001503,GO:0001666,GO:0002020,GO:0002682,GO:0003007,GO:0003008,GO:0003012,GO:0003013,GO:0003015,GO:0003151,GO:0003674,GO:0005215,GO:0005216,GO:0005217,GO:0005219,GO:0005244,GO:0005245,GO:0005261,GO:0005262,GO:0005488,GO:0005509,GO:0005515,GO:0005516,GO:0005524,GO:0005575,GO:0005622,GO:0005623,GO:0005737,GO:0005783,GO:0005789,GO:0005790,GO:0005886,GO:0005887,GO:0005891,GO:…	3.6.4.13	ko:K04961,ko:K04962,ko:K04963,ko:K17675	ko04020,ko04024,ko04260,ko04261,ko04371,ko04713,ko04730,ko04911,ko04921,ko04970,ko04972,ko05010,ko05410,ko05412,ko05414,map04020,map04024,map04260,map04261,map04371,map04713,map04730,map04911,map04921,map04970,map04972,map05010,map05410,map05412,map05414	-	-	-	ko00000,ko00001,ko01000,ko01009,ko03029,ko04040,ko04147	1.A.3.1,1.A.3.1.2	-	-	EF-hand_7,EF-hand_8,Ins145_P3_rec,Ion_trans,MIR,RIH_assoc,RR_TM4-6,RYDR_ITPR,RyR,SPRY
048593.1:33605361-33651127	NC_048593.1:33605361-33651127_2	7918.ENSLOCP00000021653	2.39E-213	593	28N8N@1|root,2QUTZ@2759|Eukaryota,39XUZ@33154|Opisthokonta,3BIC8@33208|Metazoa,3D1M8@33213|Bilateria,48DCS@7711|Chordata,49178@7742|Vertebrata,4A57R@7898|Actinopterygii	33208|Metazoa	S	Transposase	-	-	-	-	-	-	-	-	-	-	-	-	DDE_3,HTH_23,HTH_Tnp_Tc3_2
048593.1:35804622-35814315	NC_048593.1:35804622-35814315_5	8010.XP_010866169.1	0	1809	KOG0613@1|root,KOG0613@2759|Eukaryota,39MU9@33154|Opisthokonta,3BU2F@33208|Metazoa,3E5IH@33213|Bilateria,48RTC@7711|Chordata,49N6W@7742|Vertebrata,49WNU@7898|Actinopterygii	33208|Metazoa	Z	Belongs to the TRAFAC class TrmE-Era-EngA-EngB-Septin- like GTPase superfamily. Septin GTPase family	-	-	-	-	-	-	-	-	-	-	-	-	AIG1,MMR_HSR1,PRY,SPRY,Septin,fn3
048593.1:36401541-36416091	NC_048593.1:36401541-36416091_8	8496.XP_006265229.1	1.91E-290	864	2CMGD@1|root,2QQ9V@2759|Eukaryota,39B3J@33154|Opisthokonta,3BKG5@33208|Metazoa,3CTR5@33213|Bilateria,48HD7@7711|Chordata,49EDU@7742|Vertebrata	33208|Metazoa	S	DNA polymerase type B, organellar and viral	-	-	-	-	-	-	-	-	-	-	-	-	DNA_pol_B_2,Rho_N
050570.1:6076538-6113689	NC_050570.1:6076538-6113689_8	7955.ENSDARP00000029891	1.66E-44	155	COG1219@1|root,KOG0745@2759|Eukaryota,38BKK@33154|Opisthokonta,3BCBU@33208|Metazoa,3CRYF@33213|Bilateria,489CX@7711|Chordata,493X2@7742|Vertebrata,49UI8@7898|Actinopterygii	33208|Metazoa	O	Caseinolytic mitochondrial matrix peptidase chaperone subunit	CLPX	GO:0000166,GO:0003674,GO:0003824,GO:0004175,GO:0004176,GO:0004252,GO:0005488,GO:0005524,GO:0005575,GO:0005622,GO:0005623,GO:0005634,GO:0005654,GO:0005737,GO:0005739,GO:0005740,GO:0005743,GO:0005759,GO:0005829,GO:0006139,GO:0006163,GO:0006508,GO:0006725,GO:0006753,GO:0006793,GO:0006796,GO:0006807,GO:0008047,GO:0008144,GO:0008150,GO:0008152,GO:0008233,GO:0008236,GO:0009056,GO:0009057,GO:0009117,GO:…	-	ko:K03544	ko04112,map04112	-	-	-	ko00000,ko00001,ko03110	-	-	-	AAA_2,ClpB_D2-small
050570.1:11201683-11226241	NC_050570.1:11201683-11226241_18	31033.ENSTRUP00000025135	4.13E-77	233	28N8N@1|root,2QUTZ@2759|Eukaryota,39XUZ@33154|Opisthokonta,3BIC8@33208|Metazoa,3D1M8@33213|Bilateria,48DCS@7711|Chordata,49178@7742|Vertebrata,4A57R@7898|Actinopterygii	33208|Metazoa	S	Transposase	-	-	-	-	-	-	-	-	-	-	-	-	DDE_3,HTH_23,HTH_Tnp_Tc3_2
050570.1:13956515-13981811	NC_050570.1:13956515-13981811_36	8364.ENSXETP00000059195	1.93E-89	269	28N8N@1|root,2QUTZ@2759|Eukaryota,39XUZ@33154|Opisthokonta,3BIC8@33208|Metazoa,3D1M8@33213|Bilateria,48DCS@7711|Chordata,49AIX@7742|Vertebrata	33208|Metazoa	S	Transposase	-	-	-	-	-	-	-	-	-	-	-	-	DDE_3,HTH_Tnp_Tc3_2
050570.1:25412313-25425239	NC_050570.1:25412313-25425239_11	8010.XP_010870191.1	2.02E-20	88.6	KOG2164@1|root,KOG2164@2759|Eukaryota,3A00R@33154|Opisthokonta,3BPKF@33208|Metazoa,3D70T@33213|Bilateria,48E7B@7711|Chordata,49BCJ@7742|Vertebrata,4A32X@7898|Actinopterygii	33208|Metazoa	O	E3 ubiquitin-protein ligase RNF170-like	-	-	2.3.2.27	ko:K15707	-	-	-	-	ko00000,ko01000,ko04121	-	-	-	DUF1232,zf-C3HC4,zf-C3HC4_3,zf-RING_UBOX
050570.1:27685355-27694136	NC_050570.1:27685355-27694136_6	9685.ENSFCAP00000024860	1.84E-35	128	2CJG9@1|root,2QSRV@2759|Eukaryota,3965Z@33154|Opisthokonta,3BAKP@33208|Metazoa,3CRIV@33213|Bilateria,481SN@7711|Chordata,492C9@7742|Vertebrata,3J3N1@40674|Mammalia,3ESDX@33554|Carnivora	33208|Metazoa	T	Palladin, cytoskeletal associated protein	PALLD	GO:0003674,GO:0005488,GO:0005515,GO:0005575,GO:0005622,GO:0005623,GO:0005634,GO:0005737,GO:0005829,GO:0005856,GO:0005884,GO:0005886,GO:0006996,GO:0007010,GO:0008092,GO:0008150,GO:0009987,GO:0015629,GO:0016020,GO:0016043,GO:0042805,GO:0043226,GO:0043227,GO:0043228,GO:0043229,GO:0043231,GO:0043232,GO:0044422,GO:0044424,GO:0044430,GO:0044444,GO:0044446,GO:0044464,GO:0051371,GO:0051393,GO:0071840,GO:…	-	ko:K22028,ko:K22029	-	-	-	-	ko00000,ko04812	-	-	-	I-set
050570.1:44432259-44471478	NC_050570.1:44432259-44471478_17	7994.ENSAMXP00000018616	5.19E-42	147	COG0474@1|root,KOG0202@2759|Eukaryota,38B7J@33154|Opisthokonta,3BB7T@33208|Metazoa,3CXA7@33213|Bilateria,47YYX@7711|Chordata,48W9V@7742|Vertebrata,49S59@7898|Actinopterygii	33208|Metazoa	P	ATPase, Ca transporting, cardiac muscle, fast twitch 1	ATP2A1	GO:0000003,GO:0000166,GO:0002064,GO:0002065,GO:0002066,GO:0002119,GO:0002164,GO:0003006,GO:0003008,GO:0003012,GO:0003013,GO:0003015,GO:0003674,GO:0003676,GO:0003677,GO:0003682,GO:0003824,GO:0005215,GO:0005338,GO:0005388,GO:0005488,GO:0005509,GO:0005515,GO:0005524,GO:0005575,GO:0005622,GO:0005623,GO:0005634,GO:0005635,GO:0005737,GO:0005783,GO:0005789,GO:0005793,GO:0006082,GO:0006629,GO:0006631,GO:…	3.6.3.8	ko:K05853	ko04020,ko04022,ko04972,ko05010,map04020,map04022,map04972,map05010	-	-	-	ko00000,ko00001,ko01000	3.A.3.2	-	-	Cation_ATPase,Cation_ATPase_C,Cation_ATPase_N,E1-E2_ATPase,HAD,Hydrolase,Hydrolase_3
050571.1:7663346-7683873	NC_050571.1:7663346-7683873_22	144197.XP_008286879.1	1.98E-38	143	KOG1075@1|root,KOG1075@2759|Eukaryota,3A7X5@33154|Opisthokonta,3BTPZ@33208|Metazoa,3D9N3@33213|Bilateria	33208|Metazoa	S	Ribonuclease H protein	-	-	-	-	-	-	-	-	-	-	-	-	DUF1891
050571.1:14229946-14242895	NC_050571.1:14229946-14242895_11	8090.ENSORLP00000018434	1.29E-61	196	KOG1075@1|root,KOG1075@2759|Eukaryota,39Y6T@33154|Opisthokonta,3BEGN@33208|Metazoa,3CZ7K@33213|Bilateria,48DPU@7711|Chordata,49ADZ@7742|Vertebrata,4A4QB@7898|Actinopterygii	33208|Metazoa	S	Ribonuclease H protein	-	-	-	-	-	-	-	-	-	-	-	-	RVT_1
050571.1:17971133-18010807	NC_050571.1:17971133-18010807_41	7918.ENSLOCP00000021653	2.43E-143	410	28N8N@1|root,2QUTZ@2759|Eukaryota,39XUZ@33154|Opisthokonta,3BIC8@33208|Metazoa,3D1M8@33213|Bilateria,48DCS@7711|Chordata,49178@7742|Vertebrata,4A57R@7898|Actinopterygii	33208|Metazoa	S	Transposase	-	-	-	-	-	-	-	-	-	-	-	-	DDE_3,HTH_23,HTH_Tnp_Tc3_2
050571.1:21947801-21953127	NC_050571.1:21947801-21953127_6	7918.ENSLOCP00000021653	5.92E-134	386	28N8N@1|root,2QUTZ@2759|Eukaryota,39XUZ@33154|Opisthokonta,3BIC8@33208|Metazoa,3D1M8@33213|Bilateria,48DCS@7711|Chordata,49178@7742|Vertebrata,4A57R@7898|Actinopterygii	33208|Metazoa	S	Transposase	-	-	-	-	-	-	-	-	-	-	-	-	DDE_3,HTH_23,HTH_Tnp_Tc3_2
050571.1:27175517-27191102	NC_050571.1:27175517-27191102_13	69293.ENSGACP00000023680	6.22E-37	139	KOG0281@1|root,KOG0281@2759|Eukaryota,398A8@33154|Opisthokonta,3BGSY@33208|Metazoa,3CX14@33213|Bilateria,483VR@7711|Chordata,491NB@7742|Vertebrata,4A0RR@7898|Actinopterygii	33208|Metazoa	S	F-box and WD-40 domain protein	FBXW11	GO:0000003,GO:0000086,GO:0000151,GO:0000165,GO:0000209,GO:0000278,GO:0000578,GO:0000902,GO:0000904,GO:0001667,GO:0002009,GO:0002064,GO:0002065,GO:0002066,GO:0003002,GO:0003006,GO:0003674,GO:0003824,GO:0004842,GO:0005488,GO:0005515,GO:0005575,GO:0005622,GO:0005623,GO:0005634,GO:0005737,GO:0005813,GO:0005815,GO:0005829,GO:0005856,GO:0006355,GO:0006403,GO:0006464,GO:0006468,GO:0006470,GO:0006508,GO:…	-	ko:K03362	ko04114,ko04120,ko04218,ko04310,ko04340,ko04341,ko04390,ko04624,ko04710,ko05131,map04114,map04120,map04218,map04310,map04340,map04341,map04390,map04624,map04710,map05131	M00380	-	-	ko00000,ko00001,ko00002,ko03036,ko04121	-	-	-	Beta-TrCP_D,F-box-like,WD40
050571.1:31214900-31229343	NC_050571.1:31214900-31229343_17	7070.TC010748-PA	1.52E-26	112	2CXRP@1|root,2RZ9M@2759|Eukaryota,3A84X@33154|Opisthokonta,3BTAV@33208|Metazoa,3DA8J@33213|Bilateria,429U5@6656|Arthropoda,3SP0B@50557|Insecta	33208|Metazoa	S	DDE superfamily endonuclease	-	GO:0005575,GO:0005622,GO:0005623,GO:0005634,GO:0043226,GO:0043227,GO:0043229,GO:0043231,GO:0044424,GO:0044464	-	-	-	-	-	-	-	-	-	-	DDE_3,HTH_38,HTH_Tnp_Tc3_2
050572.1:5452348-5468487	NC_050572.1:5452348-5468487_16	8010.XP_010867370.1	5.29E-54	182	COG3669@1|root,KOG3340@2759|Eukaryota,38H5D@33154|Opisthokonta,3BA6I@33208|Metazoa,3CU2M@33213|Bilateria,488KB@7711|Chordata,490WS@7742|Vertebrata,49Y77@7898|Actinopterygii	33208|Metazoa	G	Alpha-L-fucosidase	FUCA1	GO:0000003,GO:0000323,GO:0001669,GO:0001775,GO:0002080,GO:0002081,GO:0002252,GO:0002263,GO:0002274,GO:0002275,GO:0002283,GO:0002366,GO:0002376,GO:0002443,GO:0002444,GO:0002446,GO:0003674,GO:0003824,GO:0004553,GO:0004560,GO:0005488,GO:0005575,GO:0005576,GO:0005622,GO:0005623,GO:0005737,GO:0005764,GO:0005766,GO:0005773,GO:0005775,GO:0005886,GO:0005975,GO:0005996,GO:0006004,GO:0006022,GO:0006026,GO:…	3.2.1.51	ko:K01206	ko00511,map00511	-	-	-	ko00000,ko00001,ko01000,ko04147	-	GH29	-	Alpha_L_fucos,Fucosidase_C
050572.1:10670248-10675743	NC_050572.1:10670248-10675743_4	8128.ENSONIP00000017800	2.45E-38	138	KOG1075@1|root,KOG1075@2759|Eukaryota,3A7X5@33154|Opisthokonta,3BTPZ@33208|Metazoa,3D9N3@33213|Bilateria,48H7G@7711|Chordata,49FFY@7742|Vertebrata,4A6MA@7898|Actinopterygii	33208|Metazoa	S	Reverse transcriptase (RNA-dependent DNA polymerase)	-	-	-	-	-	-	-	-	-	-	-	-	DUF1891,RVT_1,V-set
050572.1:28036021-28083105	NC_050572.1:28036021-28083105_10	8010.XP_010872107.1	9.73E-172	494	COG2126@1|root,KOG3713@2759|Eukaryota,38HVN@33154|Opisthokonta,3BAUH@33208|Metazoa,3CZC8@33213|Bilateria,486V9@7711|Chordata,494ZK@7742|Vertebrata,4A120@7898|Actinopterygii	33208|Metazoa	P	Potassium voltage-gated channel, subfamily G, member	KCNG2	GO:0002791,GO:0003674,GO:0005215,GO:0005216,GO:0005244,GO:0005249,GO:0005251,GO:0005261,GO:0005267,GO:0005575,GO:0005623,GO:0005886,GO:0005887,GO:0006810,GO:0006811,GO:0006812,GO:0006813,GO:0008016,GO:0008076,GO:0008150,GO:0008324,GO:0009987,GO:0010646,GO:0010817,GO:0015075,GO:0015077,GO:0015079,GO:0015267,GO:0015318,GO:0015672,GO:0016020,GO:0016021,GO:0022803,GO:0022832,GO:0022836,GO:0022838,GO:…	-	ko:K04901	-	-	-	-	ko00000,ko04040	1.A.1.2	-	-	BTB_2,Ion_trans
050572.1:39276229-39291270	NC_050572.1:39276229-39291270_16	303518.XP_005755336.1	1.3E-37	137	KOG1075@1|root,KOG1075@2759|Eukaryota,3A7X5@33154|Opisthokonta,3BTPZ@33208|Metazoa,3D9N3@33213|Bilateria	33208|Metazoa	S	Ribonuclease H protein	-	-	-	-	-	-	-	-	-	-	-	-	RVT_1
023493663.1:877777-937949	NW_023493663.1:877777-937949_51	8083.ENSXMAP00000020420	1.65E-70	228	KOG1075@1|root,KOG1075@2759|Eukaryota,3A7X5@33154|Opisthokonta,3BTPZ@33208|Metazoa,3D9N3@33213|Bilateria,48H7G@7711|Chordata,49FFY@7742|Vertebrata,4A6MA@7898|Actinopterygii	33208|Metazoa	S	Reverse transcriptase (RNA-dependent DNA polymerase)	-	-	-	-	-	-	-	-	-	-	-	-	DUF1891,RVT_1,V-set
023493665.1:1120371-1147001	NW_023493665.1:1120371-1147001_9	7918.ENSLOCP00000021653	1.03E-91	276	28N8N@1|root,2QUTZ@2759|Eukaryota,39XUZ@33154|Opisthokonta,3BIC8@33208|Metazoa,3D1M8@33213|Bilateria,48DCS@7711|Chordata,49178@7742|Vertebrata,4A57R@7898|Actinopterygii	33208|Metazoa	S	Transposase	-	-	-	-	-	-	-	-	-	-	-	-	DDE_3,HTH_23,HTH_Tnp_Tc3_2
023493714.1:215639-256995	NW_023493714.1:215639-256995_18	8010.XP_010867208.1	2.25E-35	130	28IJA@1|root,2QQW6@2759|Eukaryota,39YUT@33154|Opisthokonta,3BKD7@33208|Metazoa,3D5TF@33213|Bilateria,487M9@7711|Chordata,497F5@7742|Vertebrata,4A2M1@7898|Actinopterygii	33208|Metazoa	S	Nuclease-related domain	-	-	-	-	-	-	-	-	-	-	-	-	NERD
023493816.1:56914-97092	NW_023493816.1:56914-97092_23	7918.ENSLOCP00000021653	9.49E-212	588	28N8N@1|root,2QUTZ@2759|Eukaryota,39XUZ@33154|Opisthokonta,3BIC8@33208|Metazoa,3D1M8@33213|Bilateria,48DCS@7711|Chordata,49178@7742|Vertebrata,4A57R@7898|Actinopterygii	33208|Metazoa	S	Transposase	-	-	-	-	-	-	-	-	-	-	-	-	DDE_3,HTH_23,HTH_Tnp_Tc3_2
023494063.1:35914-36705	NW_023494063.1:35914-36705_2	8010.XP_010903145.1	2.54E-100	299	COG5640@1|root,KOG3627@2759|Eukaryota,39SXB@33154|Opisthokonta,3BM5D@33208|Metazoa,3D4QE@33213|Bilateria,48CYM@7711|Chordata,4976J@7742|Vertebrata,49XFW@7898|Actinopterygii	33208|Metazoa	E	Haptoglobin	-	-	-	ko:K16142	-	-	-	-	ko00000,ko01002,ko04147	-	-	-	Trypsin
